# Supplementary material for: Transcriptome sequencing leads to an improved understanding of the infection mechanism of Alternaria solani in potato
Source: BMC Plant Biol. 2023 Mar 1;23:120. doi: 10.1186/s12870-023-04103-3 (PMC9976505; doi:10.1186/s12870-023-04103-3)
Supplement: Supplementary file 1 — Additional file 1: Table S1. Primers used for real time PCR. [file 12870_2023_4103_MOESM1_ESM.xlsx]

## Sheet: Sheet1
Table S1 Primers used for real time PCR
Gene	Gene number	Primer （5’-3’）	Length（bp）
ClpB	gene01414-F	CACTCGGCTCAAGACCACC	2763
	gene01414-R	CCAGTACCAGAAGGACCACAG
XEG1	gene01526-F	AGATCACCCAGAAGGCACT	798
	gene01526-R	CGTAGAGGAGATGGGACCAG
GST	gene01569-F	AGCTCACCGTTGCGGATATT	987
	gene01569-R	AGTGTGTCGCCTCTTCAACC
Cya	gene04639-F	GGGCTGAATTGCTGGGAACA	771
	gene04639-R	AAGAGCGGATTGCCTTCAGA
Pnl1	gene05108-F	CGCCCGTCTATCCCACCAC	1137
	gene05108-R	CGCTGTTCCCTATCGCACC
BUF1	gene05303-F	GAGCATCTAGGGGAATCGGTG	909
	gene05303-R	ATTCGGCTGAGAGTTCGGAG
CUTAD	gene06670-F	GCTCAAGCCAACCGTGTC	753
	gene06670-R	TCTCGTAGTTCCCGTGCTG
Ptr2	gene06726-F	AAGAATCGCAAGATGGACG	1926
	gene06726-R	AGTTGTTGGAGAAGTTACCG
PpoA	gene10675-F	GGCTTTGGATGGCGGAACA	3465
	gene10675-R	TTCGGATGGGTCGGCTGGT
MPG1	gene10711-F	TCCAACATCGAGCGCCAGGAC	360
	gene10711-R	TGGGCACGGCACCACCAAT
