# Supplementary material for: Transcriptome sequencing leads to an improved understanding of the infection mechanism of Alternaria solani in potato
Source: BMC Plant Biol. 2023 Mar 1;23:120. doi: 10.1186/s12870-023-04103-3 (PMC9976505; doi:10.1186/s12870-023-04103-3)
Supplement: Supplementary file 2 — Additional file 2: Table S2. Summary of transcriptome sequencing datasets. [file 12870_2023_4103_MOESM2_ESM.xlsx]

## Sheet: Sheet1
Table S2 Summary of transcriptome sequencing datasets
Group	Smaple	Raw reads	Raw bases (G)	Clean reads	Clean bases (G)	Error rate(%)	Q20(%)	Q30(%)	GC content(%)	Total mapped	Multiple mapped	Uniquely mapped
0 dpi	dpi0_1	100127196	15.1192	98550454	14.6869	0.0142	97.37	92.9	55	94179023(95.56%)	3156466(3.2%)	91022557(92.36%)
	dpi0_2	91969406	13.8874	89889606	13.4074	0.0151	96.93	91.9	55.04	85718610(95.36%)	2248061(2.5%)	83470549(92.86%)
	dpi0_3	98804032	14.9194	97018546	14.4862	0.0145	97.19	92.49	55.04	92600754(95.45%)	1510429(1.56%)	91090325(93.89%)
	dpi0_4	93142012	14.0644	91580520	13.6781	0.0143	97.31	92.73	55.19	87336751(95.37%)	1102038(1.2%)	86234713(94.16%)
3 dpi	dpi3_1	101340650	15.3024	99706090	14.8857	0.0135	97.58	93.65	43.24	1186454(1.19%)	27425(0.03%)	1159029(1.16%)
	dpi3_2	99468822	15.0198	97971162	14.5802	0.0133	97.67	93.85	43.68	2454279(2.51%)	53991(0.06%)	2400288(2.45%)
	dpi3_3	100208476	15.1315	98683934	14.7005	0.0135	97.6	93.64	45.72	16917165(17.14%)	321374(0.33%)	16595791(16.82%)
	dpi3_4	107682626	16.2601	106199876	15.7549	0.0132	97.73	93.95	45.16	11444809(10.78%)	418468(0.39%)	11026341(10.38%)
4 dpi	dpi4_1	104996152	15.8544	100608040	15.011	0.013	97.79	94.19	44.25	5643632(5.61%)	163632(0.16%)	5480000(5.45%)
	dpi4_2	103988164	15.7022	99467700	14.8416	0.013	97.79	94.21	43.66	2828932(2.84%)	124277(0.12%)	2704655(2.72%)
	dpi4_3	105829704	15.9803	101478172	15.128	0.0127	97.92	94.5	43.56	3872925(3.82%)	122370(0.12%)	3750555(3.7%)
	dpi4_4	102055706	15.4104	97994222	14.6038	0.0127	97.94	94.55	44.05	3961682(4.04%)	132084(0.13%)	3829598(3.91%)
5 dpi	dpi4_1	106535612	16.0869	102192504	15.2204	0.0128	97.9	94.44	44.17	8292818(8.11%)	129016(0.13%)	8163802(7.99%)
	dpi4_2	106690344	16.1102	102504330	15.2739	0.0129	97.87	94.37	43.63	3351675(3.27%)	104717(0.1%)	3246958(3.17%)
	dpi4_3	102523418	15.481	98401516	14.6686	0.0129	97.84	94.32	43.72	5362249(5.45%)	65204(0.07%)	5297045(5.38%)
	dpi4_4	109026862	16.4631	104642836	15.6036	0.0127	97.93	94.51	43.7	4817043(4.60%)	58904(0.06%)	4758139(4.55%)
