# Supplementary material for: Transcriptome sequencing leads to an improved understanding of the infection mechanism of Alternaria solani in potato
Source: BMC Plant Biol. 2023 Mar 1;23:120. doi: 10.1186/s12870-023-04103-3 (PMC9976505; doi:10.1186/s12870-023-04103-3)
Supplement: Supplementary file 4 — Additional file 4: Table S4. Commonly expressed and uniquely expressed genes at different points. [file 12870_2023_4103_MOESM4_ESM.xlsx]

## Sheet: Sheet1
Table S4 Commonly expressed and uniquely expressed genes at different points
Common (3321)							Only dpi3							Only dpi4							Only dpi5
Gene_id	Gene_name	dpi0	dpi3	dpi4	dpi5		Gene_id	Gene_name	dpi0	dpi3	dpi4	dpi5		Gene_id	Gene_name	dpi0	dpi3	dpi4	dpi5		Gene_id	Gene_name	dpi0	dpi3	dpi4	dpi5
gene00003	-	74.73	333.855	273.1	267.345		gene00010	-	4.0975	15.555	9.1675	8.245		gene00077	-	3.78	9.475	14.09	8.94		gene01068	-	135.653	256.495	158.28	63.35
gene00004	-	0.7675	3.12	4.3225	4.855		gene00011	-	18.095	55.6425	51.0325	47.885		gene00204	-	0.1975	1.545	1.985	0.85		gene08045	-	6.395	22.625	65.4175	118.46
gene00006	-	0.6675	7.355	4.9	7.965		gene00040	-	6.555	3.0725	6.4175	5.2125		gene00205	-	0.0825	0.1275	0.77	0.215		gene07458	-	336.57	546.495	851.197	883.275
gene00007	-	4.32	32.96	38.13	37.1775		gene00046	-	0.115	1.555	0	0		gene00215	-	0.3525	3.165	4.64	0.8925		gene03199	Mkp	49.9225	51.08	44.7925	28.465
gene00009	-	0.5675	0	0	0		gene00088	-	80.63	373.235	246.268	296.82		gene00217	-	0.295	0.8325	4.3125	1.37		gene00919	P4Hb	114.502	162.115	260.897	352.83
gene00013	-	18.5875	3.345	5.0875	5.0925		gene00129	-	10.775	61.8875	38.12	29.2425		gene00278	-	1.0425	1.5375	8.655	3.9325		gene06197	Sap114	16.045	22.305	7.94	0.6975
gene00014	-	29.5875	6.5225	8.235	8.9575		gene00132	-	9.03	15.4675	10.745	14.55		gene00433	Chaa	208.993	75.2675	83.38	117.897		gene01239	-	25.1625	53.005	55.93	82.11
gene00016	-	4.025	0.33	0.82	0		gene00136	-	13.96	4.03	17.85	22.885		gene00491	-	0.48	0.445	2.155	1.4175		gene10406	-	9.0725	14.9	46.8375	91.7125
gene00018	-	110.597	3.89	4.25	5.355		gene00177	-	1.135	36.6775	26.745	16.0075		gene00556	-	46.47	41.5825	35.275	33.93		gene10624	-	6.5825	5.8625	5.15	2.515
gene00034	-	18.815	61.0875	111.015	110.142		gene00182	-	0.835	19.6425	7.755	3.6775		gene00559	-	80.485	141.01	44.7875	148.275		gene10449	-	41.01	51.5925	25.2325	19.2525
gene00036	-	0.7525	21.76	15.83	25.7425		gene00186	-	44.775	170.015	85.0275	42.82		gene00572	-	137.338	150.68	165.49	198.77		gene10643	-	0.4	0.8225	3.0925	68.015
gene00042	-	4.715	0.6775	0.36	1.745		gene00190	-	2.9225	73.695	7.82	3.5525		gene00645	-	87.745	121.282	77.1825	68.9175		gene05012	-	10.3825	28.5175	30.5575	42.19
gene00045	-	61.9625	265.062	497.353	438.29		gene00191	Trm1	4.565	13.135	8.7025	6.7		gene00660	-	0.95	8.5125	27.1775	7.235		gene02576	-	54.7375	55.43	43.9525	33.1975
gene00047	Beta	7.955	45.54	73.61	72.04		gene00197	-	0	2.1775	0.295	0.3475		gene00702	-	2.4575	3.06	0.62	3.1375		gene04529	Skip	44.8475	62.6725	43.4175	25.9275
gene00049	-	6.195	0.1575	0	0		gene00207	Pdhb	114.755	505.005	215.27	164.123		gene00736	-	8.8025	1.4425	29.0775	8.5725		gene05871	Ctp	76.955	217.96	142.35	206.438
gene00051	-	1.8475	23.615	59.4075	60.175		gene00208	Slt11	59.1325	325.567	168.493	117.2		gene00739	-	14.54	31.1875	96.1925	71.4925		gene02961	-	49.7075	36.9225	37.9875	31.595
gene00052	-	1.24	7.71	7.5525	6.6275		gene00209	Mzm1	20.7775	71.285	48.9025	46.225		gene00752	-	15.78	17.0575	10.695	11.8125		gene11127	Prp40	76.19	71.8075	65.08	44.225
gene00053	-	0.0375	5.4075	8.735	17.8425		gene00221	-	3.46	1.5475	5.35	3.8775		gene00787	-	3.4	7.275	10.2325	8.0225		gene01999	-	210.21	244.96	188.425	116.953
gene00054	-	0.3225	31.265	21.925	40.3825		gene00236	-	187.912	784.74	464.575	449.25		gene00847	Rsc7	43.32	36.9875	31.39	32.1875		gene03982	-	12.575	31.9825	58.685	98.3175
gene00056	-	22.0575	138.915	146.645	129.515		gene00241	-	0.13	1.4075	1.03	0.6025		gene00856	-	0.0725	0.09	1.0575	0.2675		gene03572	-	28.81	25.7825	22.8275	18.78
gene00071	-	27.3575	0.175	0	0.1775		gene00254	-	0.3825	2.78	0.54	1.5		gene00867	Tid3	14.6975	12.685	11.0425	10.7325		gene10155	-	78.8025	79.7425	60.1275	49.69
gene00075	-	0.6125	53.3425	220.16	556.192		gene00256	-	28.8825	188.518	29.995	25.9275		gene00870	-	1.535	3.1475	10.93	3.9625		gene09628	-	31.555	58.6375	72.505	67.965
gene00079	-	102.07	8.1875	11.24	6.6825		gene00267	-	11.4625	4.0275	6.85	18.2375		gene00914	-	2.03	1.215	0	1.3825		gene10464	-	19.2875	22.79	48.95	56.82
gene00080	-	26.49	16.66	5.9975	10.2175		gene00326	-	65.05	221.852	125.388	100.99		gene00948	-	12.4775	8.0275	19.495	13.9975		gene02680	-	7.175	5.57	26.9025	29.9225
gene00086	-	2.325	7.91	12.55	16.86		gene00329	-	145.78	420.38	248.435	242.352		gene00975	-	0.0375	0.0625	1.3775	0		gene05264	Cps40	27.3325	29.1925	22.025	15.265
gene00087	-	257.535	37.9525	47.4525	82.405		gene00339	-	19.7625	54.8825	34.9375	23.73		gene01029	-	1.45	3.7275	0.24	0.915		gene11251	-	447.928	596.553	369.64	269.493
gene00098	-	240.827	1582.23	1290.72	1308.46		gene00351	-	9.79	34.62	15.95	17.195		gene01078	-	5.89	3.02	2.645	5.52		gene11167	Prp43	6.73	20.5575	4.91	0
gene00099	Tfb	108.665	22.4925	24.485	33.025		gene00353	-	6.5525	24.1875	13.2475	10.7175		gene01100	-	3.2025	5.2575	14.22	12.245		gene05267	-	18.93	23.0375	39.515	64.615
gene00103	-	13.92	1179.79	809.015	373.293		gene00398	-	1.95	13.9375	7.77	2.5075		gene01149	-	9.25	14.0975	39.965	28.26		gene09998	Trpe	79.8475	162.643	202.39	253.115
gene00104	-	0	597.42	430.322	205.572		gene00407	-	10.09	7.4075	8.855	8.255		gene01157	-	0.3425	12.845	5.525	2.825		gene04869	Gyg2	16.19	27.625	42.75	48.1025
gene00106	-	0.1175	29.43	25.5325	13.285		gene00410	-	124.285	111.817	128.21	166.863		gene01177	Metc	0.0775	0.4825	2.3025	0		gene10619	Prsa	35.36	66.18	31.725	28.2975
gene00108	NA						gene00413	-	8.5425	5.0375	14.1425	18.1975		gene01220	-	0.4425	0.17	2.1875	0.2925		gene03127	-	12.175	25.3925	30.2375	33.4925
gene00109	-	1134.01	47.68	35.07	40.3225		gene00425	-	17.8825	58.2	37.375	36.1675		gene01228	-	0.09	0	1.955	0.3025		gene00342	-	130.18	155.49	129.145	102.513
gene00110	-	14.06	66.0475	25.275	20.7075		gene00435	Tgt	3.3375	1.6975	2.235	2.9825		gene01250	-	33.4625	33.9775	15.02	25.4775		gene00279	-	0.5375	2.5675	3.43	24.9475
gene00111	Erg25	5579.56	1274.83	503.7	374.81		gene00468	-	58.9775	37.43	53.3675	57.765		gene01280	-	0.18	0.2375	0.95	0.49		gene02342	-	93.98	67.715	88.4375	65.275
gene00112	Rad26	47.815	20.7775	34.02	26.4375		gene00486	Heatr1	7.2975	44.005	15.55	11.8475		gene01286	-	44.1275	75.5425	37.7025	37.22		gene05801	Sece	183.72	274.17	401.928	527.648
gene00119	-	79.6725	41.8	33.6025	31.025		gene00518	Vps51	13.1625	3.08	21.4275	10.815		gene01333	-	1.1125	1.77	8.21	4.095		gene05503	-	246.322	123.855	196.855	126.597
gene00120	-	82.765	3.2425	0	2.745		gene00520	-	21.53	12.3425	19.0175	17.8075		gene01416	-	5.61	3.3875	47.5275	8.575		gene00449	-	85.5575	233.87	237.185	251.815
gene00121	-	147.75	91	40.05	35.58		gene00528	-	13.675	41.525	37.87	28.115		gene01568	-	264.473	210.708	196.68	223.245		gene06011	Tfe	40.825	72.6325	32.545	23.065
gene00123	-	0	1.94	4.49	5.415		gene00532	-	95.5875	194.798	200.393	220.697		gene01628	-	4.035	0.6425	19.355	0		gene05641	Zupt	55.5	55.16	41.7	33.3
gene00125	-	158.675	16.7675	77.85	92.7375		gene00534	-	12.02	34.9275	18.725	19.0675		gene01632	-	0.8575	2.545	4.395	0.665		gene09477	-	88.66	87.72	78.5975	58.205
gene00128	-	2.4775	7.7975	10.57	13.375		gene00561	Ago	2.945	1.555	3.7525	3.3975		gene01687	Gst	0.035	4.2275	27.235	0.27		gene08921	-	19.47	31.965	29.0425	28.62
gene00135	-	429.137	205.042	184.567	177.377		gene00562	-	4.225	19.8275	7.48	18.765		gene01807	-	9.97	14.57	17.1825	16.15		gene01312	-	8.9875	23.2275	26.94	36.0125
gene00137	-	21.6375	2.795	5.15	4.745		gene00588	-	24.315	95.8425	43.9025	32.91		gene01904	-	0.98	5.0225	12.17	5.9175		gene00095	Paah	122.382	252.85	366.485	491.928
gene00142	-	525.138	72.1575	134.2	174.26		gene00593	-	9.49	28.705	17.0225	12.1875		gene01953	-	0.64	1.8325	2.9825	0.965		gene03164	Toa2	429.065	362.257	321.082	258.863
gene00143	-	62.995	20.4975	28.5525	27.875		gene00604	-	26.5975	15.3375	21.675	20.855		gene01959	-	56.6125	38.1225	28.815	49.355		gene00908	-	37.2325	41.5625	35.96	28.345
gene00158	-	2.165	11.8375	8.6025	8.8		gene00605	-	4.9025	5.1575	7.975	7.78		gene01977	-	2.8125	7.4525	9.02	5.48		gene07636	-	27.1875	28.1725	22.575	18.0225
gene00161	-	86.04	238.197	315.025	291.152		gene00615	-	0	0.52	0	0.1175		gene02026	-	2.345	4.7525	7.3425	6.265		gene01778	-	66.6875	103.963	58.07	36.8825
gene00163	-	0.9725	361.34	241.415	486.868		gene00684	Ies6	0	3.6725	3.2475	0.885		gene02029	-	0.665	0.14	4.4125	2.91		gene08960	-	65.595	95.17	63.4175	47.45
gene00166	-	232.615	38.5775	56.425	56.03		gene00703	-	13.475	8.6875	12.4	13.8275		gene02101	-	22.365	9.5625	4.3625	7.5075		gene10158	-	3.4375	9.575	6.4675	21.02
gene00167	-	102.478	89.205	57.1025	52.205		gene00735	-	10.7325	7.965	13.715	12.7525		gene02104	-	2.2975	2.9075	1.5275	2.49		gene01272	-	31.2275	70.51	71.9275	79.7225
gene00171	-	5.3075	1.225	3.4	1.1675		gene00737	-	0	2.6525	0	0		gene02161	-	0.8975	1.9975	3.565	2.145		gene02405	-	85.34	114.745	65.88	52.6525
gene00173	-	28.095	12.1375	14.8775	14.365		gene00751	-	0.405	3.78	0.3425	0.7225		gene02163	-	0.6275	1.495	3.98	0.805		gene06947	-	13.2875	15.5	10.345	7.97
gene00179	-	0	5.7575	39.2125	34.345		gene00763	Glya	35.46	136.18	72.5225	66.6375		gene02172	-	2.995	1.85	16.24	7.885		gene01467	-	12.81	22.1	37.0325	37.5625
gene00184	-	0	2.3825	5.9375	1.2		gene00768	-	15.2775	10.7825	14.025	16.2125		gene02322	-	0.075	0.3175	1.8875	0		gene06913	-	104.843	98.305	54.3375	66.7025
gene00189	-	2.15	14.175	34.855	64.4925		gene00773	-	6.5225	27.4075	17.54	18.0475		gene02358	-	0.835	0.515	3.4425	1.2025		gene09385	-	78.355	200.028	206.48	244.94
gene00192	-	171.315	51.165	45.22	41		gene00783	-	22.685	14.51	41.19	46.7125		gene02359	-	3.0975	9.295	15.2075	9.6025		gene05784	-	99.9525	127.922	79.0825	58.97
gene00194	Rpl13	227.26	1201.28	995.08	1130.11		gene00796	-	23.2375	88.355	49.98	35.5525		gene02388	-	0.3925	1.5675	12.23	3.575		gene01051	-	6.5	16.0775	42.6625	60.3925
gene00201	Mall	4.425	36.8025	44.3625	57.1975		gene00906	Pssa	51.535	28.6925	56.7925	52.25		gene02426	-	12.825	21.88	7.98	13.085		gene06825	Rok1	12.985	25.815	13.435	5.72
gene00202	-	0.69	30.3575	92.5175	47.1		gene00915	-	17.87	12.5525	36.46	16.2075		gene02472	-	0.2375	0.3275	2.955	0.72		gene03406	Pcp1	5.3375	10.81	14.485	21.535
gene00203	-	0.455	3.875	4.385	2.7625		gene00917	Saca	35.745	124.713	75.52	95.77		gene02548	-	2.505	4.9075	23.7325	7.9425		gene06759	Sap155	42.03	48.5575	30.065	24.7125
gene00213	-	0.05	3.6825	2.49	4.0425		gene00922	Dhh1	23.225	73.5275	46.13	43.9825		gene02583	-	26.5775	17.17	17.5425	20.7		gene03850	-	90.025	50.7375	98.8	101.483
gene00216	Galk	5.425	17.4025	32.855	33.8175		gene00974	Nol6	5.6975	22.2875	10.38	5.6675		gene02642	-	7.7275	6.745	43.3975	9.8375		gene00554	-	44.105	43.7025	37.84	27.255
gene00218	-	11.3825	4.545	5.045	4.9525		gene00986	Crc1	14.9125	44.5975	40.425	44.815		gene02670	-	108.505	66.02	77.6175	80.44		gene07691	-	50.345	88.685	140.903	197.045
gene00224	-	62.4975	27.1475	34.31	35.545		gene01003	-	2.9	14.7275	4.78	5.67		gene02706	-	290.098	105.427	107.207	112.83		gene08337	-	17.23	37.4825	72.285	107.495
gene00225	-	31.98	10.075	3.435	3.1475		gene01004	-	5.23	14.48	14.38	13.795		gene02827	-	14.0875	10.865	4.175	15.4575		gene10372	-	103.763	75.6825	87.13	67.225
gene00228	-	30.5275	9.41	8.1425	8.1		gene01026	-	11.0875	1.9425	9.08	10.73		gene02866	-	0.0875	0.34	1.375	0		gene05497	-	25.82	36.41	25.88	17.12
gene00243	-	664.99	29.6375	16.845	23.305		gene01075	Ybaz	3.4475	0.405	2.55	6.245		gene02899	-	5.595	14.105	17.0875	15.38		gene02725	-	80.56	154.667	200.07	240.732
gene00245	-	110.957	34.2725	32.3425	26.6975		gene01107	-	32.76	115.67	75.405	94.5025		gene02925	Qa-3	0	0	1.3475	0.9725		gene03190	Prp22	16.4025	19.09	12.84	9.1075
gene00247	Ilvb	22.0225	330.095	162.625	127.593		gene01124	-	83.26	75.9175	81.69	100.953		gene02953	-	3.945	4.105	12.4275	9.9225		gene08699	-	25.7075	34.3725	23.6525	13.7575
gene00248	-	3.6525	20.3375	33.58	18.4475		gene01126	-	3.9225	20.905	14.12	13.2425		gene02975	Tap42	1.3225	0.5675	0	0.405		gene06254	Rim2	131.965	193.952	82.22	65.5625
gene00250	-	2.375	11.6	7.0475	7.42		gene01129	-	228.433	129.178	203.743	220.62		gene02980	-	34.3025	65.8	111.332	97.925		gene02942	-	103.297	72.7725	89.475	57.04
gene00255	-	84.05	4.545	3.6525	1.49		gene01132	Acps	6.6975	3.0975	3.9225	5.67		gene02988	-	16.5875	58.55	52.355	50.3975		gene04691	-	0.835	2.2425	3.8725	11.21
gene00257	-	4.8775	2.2725	1.5575	1.3375		gene01136	-	43.145	107.362	78.5275	90.3425		gene03039	-	2.505	5.3925	10.35	5.76		gene05564	-	39.9425	35.2425	30.7525	26.5025
gene00260	-	3.1425	1.0775	1.835	1.04		gene01190	-	12.435	0	3.4175	8.2675		gene03095	Tyw4	2.4175	4.92	7.3475	4.7325		gene07976	-	34.0975	58.135	92.1425	108.68
gene00261	-	14.16	10.1075	6.57	8.8875		gene01226	-	28.8375	146.958	55.5875	60.8725		gene03096	-	113.287	78.375	42.7175	38.77		gene06564	-	81.375	131.472	73.22	58.1925
gene00265	-	6.23	20.8975	2	1.3625		gene01268	-	19.4725	59.3075	50.1325	30.985		gene03130	-	1.885	5.1025	5.7175	2.7875		gene05857	Pgl	91.975	148.692	235.877	317.688
gene00266	-	51.23	27.7625	24.7625	28.525		gene01277	-	47.2	30.005	70.765	93.1375		gene03132	-	144.93	111.493	125.07	115.455		gene06901	Abp1	50.695	207.567	319.59	397.512
gene00269	-	0	29.485	26.4125	22.7		gene01296	Fbl	409.01	1560.81	799.625	616.98		gene03189	-	69.0475	60.2125	39.1375	53.7325		gene00198	-	26.495	47.895	46.8525	57.2625
gene00270	-	711.65	37.1325	13.84	20.02		gene01329	-	86.0725	53.1775	82.105	95.0075		gene03191	-	6.43	17.46	20.6775	16.93		gene10471	Snu66	45.725	46.6125	34.05	26.12
gene00271	-	918.352	23.2	4.165	1.4475		gene01334	-	0	1.71	0.2375	0		gene03228	-	0.185	0.38	1.36	0.3175		gene10532	-	59.2025	46.3925	32.4275	43.265
gene00272	-	16.2325	4.5425	0	0		gene01341	-	32.2275	119.257	67.815	45.92		gene03262	-	4.7875	7.33	15.745	11.6725		gene08594	-	54.775	58.2775	42.225	35.51
gene00273	-	32.935	15.995	16.94	19.265		gene01411	-	62.1925	50.36	147.305	84.225		gene03294	-	0.045	0.6125	5.1275	3.095		gene04631	-	17.1775	46.2175	71.2825	79.6025
gene00282	Tor	179.683	55.4075	51.45	41.415		gene01426	Dbp6	6.965	25.9475	17.4875	14.115		gene03297	-	133.227	208.865	532.492	421.69		gene10623	-	11.005	10.955	27.47	72.5525
gene00289	Fbaa	49.735	22.74	13.72	8.0025		gene01449	-	13.4	5.1825	11.97	13.8625		gene03304	-	1.5525	0.31	0	0.5375		gene07656	Fadd	128.295	228.963	361.965	453.595
gene00292	Swp59	1.015	6.72	5.205	8.705		gene01488	-	81.6825	444.908	142.643	151.28		gene03394	-	11.945	17.305	11.525	10.385		gene10391	Atp7	265.185	614.775	686.947	813.638
gene00293	Guad	153.28	9.06	10.065	7.6725		gene01514	-	4.7075	19.7625	12.68	11.9475		gene03466	Purl	0.015	0.4175	0.6975	0.075		gene06580	Hscb	12.1675	15.8425	7.69	0
gene00294	-	8.1475	60.7525	54.6725	80.6475		gene01548	-	0.38	1.6125	0.5975	0.385		gene03536	Capg	5.8575	9.2525	8.245	10.295		gene11082	-	4.945	13.45	12.73	20.285
gene00295	-	68.9725	24.5525	18.01	27.085		gene01553	Sdad1	10.3625	58.495	26.75	14.52		gene03597	-	19.555	25.79	16.535	23.6575		gene08597	Mnr	170.61	201.37	133.537	107.877
gene00296	-	143.88	64.3275	34.38	29.38		gene01576	Cart	5.235	17	16.0375	9.555		gene03614	-	6.6625	7.1575	25.505	15.005		gene10509	-	2.8025	3.3875	6.1175	13.6525
gene00298	Rps16	109.18	659.822	533.63	584.56		gene01577	-	0.575	5.2825	3.1875	0.9375		gene03623	-	0.26	0.1325	0.0825	0.2325		gene03515	-	48.4925	112.95	87.74	133.865
gene00302	-	11.47	154.915	348.173	333.22		gene01578	-	35.5925	243.31	111.507	23.7775		gene03644	-	9.79	17.62	33.0525	20.52		gene09843	-	40.7725	34.6875	31.4575	23.6625
gene00305	Arge	3.69	102.578	292.183	291.825		gene01661	-	0.025	11.5525	0	0		gene03659	-	0.1925	0.96	1.1175	0.3175		gene00344	-	130.165	200.322	292.342	441.855
gene00307	-	46.065	19.4225	21.0775	24.335		gene01681	Bfr2	20.5375	72.1025	33.1375	21.1425		gene03738	-	13.765	6.935	3.9575	6.4825		gene04016	-	163.26	160.405	121.162	93.57
gene00308	-	4.31	0.7775	0.69	0.49		gene01690	-	16.4025	9.155	26.5225	33.3875		gene03864	-	3.5925	4.4475	12.1075	9.8125		gene10020	-	128.465	197.093	108.54	79.6925
gene00314	Ubc6	64.86	25.6825	13	17.65		gene01694	-	21.4275	3.9975	14.9725	13.7075		gene04037	-	1.2475	1.3525	0.315	0.445		gene03265	-	20.1575	28.3375	18.325	10.56
gene00319	-	111.165	38.795	36.3475	49.625		gene01716	Glpq	9.305	3.68	7.295	9.745		gene04112	-	1.3275	1.515	4.9025	4.295		gene05879	-	59.0325	83.3725	49.7175	53.59
gene00320	Rg9Mtd2	3.9775	22.845	15.13	15.0925		gene01721	-	4.4575	3.9775	12.135	11.645		gene04236	NA						gene06764	-	7.6975	19.84	21.5925	27.3225
gene00322	-	38.4525	3.02	3.5925	2.6075		gene01735	-	0.21	0.0075	0.58	0.2475		gene04300	-	0	0.2	0.445	0		gene00669	Trf4	39.91	51.675	33.97	24.025
gene00323	-	8.9775	1.685	2.7525	4.8		gene01745	-	77.8225	39.995	103.067	175.45		gene04304	-	0.235	0.1075	0	0.0925		gene05733	-	54.195	56.1925	34.325	23.515
gene00325	-	77.295	326.902	255.69	247.645		gene01792	-	7.58	4.4175	9.085	8.72		gene04312	-	21.925	9.7925	8.4525	10.1325		gene07461	-	16.1475	42.425	45.945	52.1725
gene00331	Egl	64.825	16.8825	12.1025	12.0075		gene01842	-	0.01	1.3925	0.4525	0		gene04385	-	25.5175	8.8625	0	16		gene06125	-	107.75	111.353	86.8675	77.2925
gene00335	-	170.868	25.62	35.7625	47.0725		gene01882	Mak5	5.7325	25.59	10.365	9.44		gene04630	-	0.0125	0	1.29	0.515		gene05934	-	0.9975	3.6025	7.35	10.6425
gene00337	-	18.32	119.438	115.567	114.097		gene01926	-	39.0825	11.385	14.5625	19.0525		gene04758	-	65.82	117.373	141.093	119.455		gene08776	Glys1	44.9625	152.24	158.065	202.322
gene00345	-	0.5125	8.3225	8.9275	6.1225		gene01929	Obge	15.525	59.6025	37.56	25.9925		gene04760	-	3.3075	1.5125	0.165	0.4625		gene07335	Atp15	235.19	588.275	659.58	757.128
gene00346	Gloa	1.195	89.54	232.218	228.268		gene01932	-	13.0725	35.6825	37.535	37.4625		gene04802	Sf3B10	41.61	80.0425	24.9625	45.06		gene01308	-	155.577	399.765	453.01	454.457
gene00349	-	33.8325	3.86	2.975	0.9425		gene01945	-	1.6175	6.1475	4.5825	3.2275		gene04873	-	2.1375	5.0775	0	3.2125		gene02738	Erv41	21.31	42.355	53.22	65.42
gene00355	-	503.135	127.845	76.795	68.3475		gene01965	-	0.5775	5.3825	0.545	0.9825		gene04883	Biof	13.7775	25.6325	48.5225	30.5		gene04366	-	31.86	62.92	88.405	95.155
gene00357	-	29.915	21.7725	11.795	24.0375		gene02009	-	32.115	18.9125	31.6225	53.43		gene04915	Oca3	116.487	230.105	363.885	233.382		gene06427	-	121.638	169.157	100.44	67.7425
gene00362	-	79.1325	244.107	239.868	214.528		gene02023	-	5.3225	1.49	5.6425	5.555		gene04917	-	1.31	21.3775	20.1725	13.4325		gene02885	-	198.787	282.608	530.163	599.447
gene00367	-	41.21	19.385	16.3225	19.965		gene02024	-	53.1875	12	49.82	46.04		gene04951	-	3.82	4.4825	11.5	8.9575		gene09601	-	92.09	133.778	74.81	53.61
gene00368	-	5.3975	1.95	0.6925	1.2225		gene02047	-	2.58	10.425	6.685	3.2525		gene04980	Arod	12.955	36.0375	43.1025	33.8475		gene03184	-	23.1175	25.5825	18.8375	16.97
gene00369	-	21.7775	0	0	0		gene02054	-	24.295	12.64	38.9075	44.465		gene04995	-	39.54	59.6225	19.9975	22.505		gene11183	-	35.7975	77.4175	117.468	129.565
gene00371	Prob	6.455	28.1425	26.805	26.945		gene02077	-	6.38	3.7875	9.7925	6.9775		gene04996	-	1.6175	3.47	10.2875	1.4725		gene05474	-	7.405	5.5575	5.48	4.335
gene00375	Bglx	1.09	327.952	551.09	697.52		gene02095	-	23.2825	7.4125	22.3125	18.1		gene05079	-	1.56	0.7	7.785	0.725		gene09544	-	232.845	244.125	478.027	521.418
gene00377	-	45.0175	264.538	283.217	199.59		gene02115	-	99.965	339.842	284.55	251.335		gene05143	-	2.94	2.6975	1.9	4.2675		gene07277	Adk	112.245	175.19	96.7575	67.975
gene00378	-	7.1275	7.7325	16.2825	23.7125		gene02137	-	10.125	5.01	2.41	11.27		gene05176	-	2.15	4.8975	9.4175	5.6175		gene02231	-	6.845	17.3975	18.655	32.4325
gene00383	-	16.945	0.435	0.265	0.32		gene02148	-	24.0075	48.6375	35.1975	40.5975		gene05230	-	107.815	89.71	78.9225	89.9625		gene00797	Dbp2	1052.61	2912.21	1321.97	835.74
gene00384	-	76.55	30.1275	35.6575	34.6475		gene02201	-	14.4	58.105	36.18	37.2075		gene05380	Acd	7.1025	14.06	27.26	21.5925		gene05890	-	11.4925	19.755	11.9075	8.91
gene00386	Gmug	4.26	14.02	32.9875	67.91		gene02217	Hisc	24.21	86.38	51.99	52.7225		gene05567	-	1.8575	0.795	0.3125	0.9925		gene05437	-	9.1375	16.86	23.225	28.6
gene00393	-	542.445	236.875	221.037	191.357		gene02235	-	4.7675	0.3	4.7225	1.6325		gene05584	-	2.455	2.5125	0.98	1.485		gene05244	-	15.15	21.565	43.6825	40.815
gene00403	-	68.865	29.16	41.5025	45.5675		gene02244	-	14.0475	54.875	32.4375	46.69		gene05606	-	0.0225	0.22	0.4975	0.0675		gene02485	Hasa	11.6775	15.6425	9.1325	5.6875
gene00405	-	10.035	0	0.2175	1.6		gene02264	-	36.2475	19.385	34.5225	26.575		gene05634	-	6.1175	3.1675	2.64	5.3025		gene10833	-	15.205	26.86	47.2	42.5875
gene00406	-	6.775	0.8675	1.3025	1.685		gene02270	-	19.425	79.175	51.8125	46.59		gene05667	-	23.7775	53.89	70.46	54.7225		gene10565	-	98.31	83.7425	61.9525	17.13
gene00414	-	11.0975	4.09	2.1975	2.6375		gene02276	-	16.8075	71.495	26.94	7.6425		gene05716	-	5.945	14.98	19.7525	15.285		gene05023	-	28.5375	29.9875	22.21	14.855
gene00416	-	20.2225	10.73	10.62	10.22		gene02302	-	89.91	67.1875	90.62	131.327		gene05720	-	0.61	0.2375	6.1475	1.99		gene00741	-	30.93	32.715	25.145	19.41
gene00418	-	9.6975	0	0	0.9475		gene02313	-	12.56	6.255	16.52	15.9875		gene05727	-	169.95	126.733	130.623	119.78		gene03082	-	11.6	23.415	26.6625	39.0875
gene00419	-	24.4075	0.8875	0.72	0.8825		gene02353	-	14.2475	46.655	21.185	14.275		gene05770	-	2.9275	7.9775	10.1125	8.0425		gene10859	-	0.16	1.96	1.575	5.6575
gene00420	-	20.4675	3.0475	2.63	1.9275		gene02372	-	8.73	5.56	6.425	6.65		gene05823	Sds22	25.65	20.1875	14.385	20.125		gene08662	-	40.02	44.395	34.2875	23.025
gene00421	-	391.993	18.0825	38.885	35.6675		gene02389	-	3.6325	14.365	10.4575	8.0525		gene05965	Amie	0.135	0.8925	2.045	0.7925		gene10018	Phrb	20.505	20.8425	16.075	13.275
gene00426	-	439.973	13.9225	3.3625	2.7475		gene02480	-	4.045	2.81	4.0275	3.9975		gene06078	-	10.7375	6.3275	42.0875	12.3525		gene09809	-	19.1725	24.71	14.915	12.8625
gene00429	-	5.86	91.2325	91.6825	51.295		gene02508	Ski6	9.09	40.675	21.5325	15.14		gene06166	-	2.47	3.2725	1.57	1.9		gene00830	-	32.165	43.3025	55.7475	67.4025
gene00432	Rps17	71.75	477.373	383.25	354.717		gene02526	Pela	35.9075	24	30.285	34.4275		gene06198	-	28.305	75.3125	100.595	85.1475		gene05897	-	24.8975	39.97	76.345	78.1325
gene00436	-	149.028	60.2125	36.45	19.4775		gene02534	-	6.4225	4.3425	5.85	5.0025		gene06229	-	24.08	28.925	17.52	17.5825		gene10953	-	24.7725	23.4375	20.645	16.02
gene00437	-	10.865	3.7625	6.135	5.205		gene02544	-	40.5725	10.0425	22.99	60.765		gene06298	-	0.12	0.5	2.51	0.0675		gene11066	-	19.315	28.2125	14.6375	10.7875
gene00445	Rpib	1.365	43.3625	176.15	306.875		gene02566	-	104.465	48.6125	132.278	182.018		gene06347	Shy1	1.725	7.0175	0	5.75		gene00776	-	31.36	38.86	25.0825	17.6775
gene00446	Rpib	22.19	83.725	260.305	371.178		gene02570	-	120.58	63.165	76.1175	86.175		gene06410	-	0.2875	13.4525	3.245	1.26		gene01209	-	92.43	77.26	76.0175	66.18
gene00447	-	17.505	61.7925	110.875	129.683		gene02573	-	2.5475	0.0725	0.46	2.5075		gene06428	Gale	3.4175	4.595	1.95	2.865		gene02933	-	14.145	20.265	34.16	44.1275
gene00450	-	469.625	40.9425	49.78	37.6825		gene02580	-	9.2775	68.885	7.3475	12.84		gene06626	-	15.61	38.215	57.755	47.3975		gene02081	-	27.945	80.1225	81.3525	107.145
gene00452	-	7.2675	1.5625	1.0025	1.1825		gene02604	Thrb1	12.065	35.98	26.7775	24.2425		gene06666	-	0.0125	0.045	1.425	0.2525		gene08778	Pop2	32.1075	40.83	63.8675	60.005
gene00454	Srp102	1.4875	26.695	39.025	44.9025		gene02644	-	2.5475	10.765	3.51	2.78		gene06673	-	8.1375	8.83	3.4075	6.755		gene00565	-	13.73	36.2575	23.0525	68.8975
gene00455	-	73.1325	25.4625	18.65	17.65		gene02645	-	12.3475	56.8525	10.2525	18.895		gene06680	-	34.405	29.7325	25.0625	28.725		gene03961	-	19.9325	26.8725	15.55	11.6625
gene00456	-	459.55	114.045	51.995	41.015		gene02646	-	0.025	5.045	0	0.2325		gene06701	-	0.76	2.105	4.96	2.9675		gene04998	-	15.0375	21.8175	33.24	45.9175
gene00457	-	94.9725	4.17	5.875	4.08		gene02673	-	4.1125	38.695	7.94	5.0675		gene06716	-	0.6475	0.3075	3.4625	2.1725		gene06403	-	6.3175	12.695	19.54	58.845
gene00458	-	1399.17	276.118	313.938	395.567		gene02674	-	4.335	15.1625	12.81	10.2325		gene06846	Csn7	2.5725	1.9925	0.1925	3.995		gene01503	-	62.7925	100.968	47.6	39.72
gene00459	-	2.78	24.8775	35.22	44.455		gene02704	Spee	2.8675	9.8725	10.555	6.42		gene06877	-	2.545	4.1525	10.3325	6.28		gene07908	-	183.985	461.738	408.34	572.822
gene00461	-	14.3625	7.39	10.615	8.515		gene02723	-	209.21	154.1	182.222	167.08		gene06897	Atp21	3.64	8.2675	12.4875	9.8075		gene07743	-	155.173	174.685	173.882	75.6275
gene00464	-	114.228	11.65	26.19	15.485		gene02734	-	19.325	23.2375	20.8625	19.34		gene06902	-	0.6	1.48	0.23	1.1325		gene10417	-	4.9775	9.415	13.255	16.105
gene00465	-	8.2825	79.135	72.1325	57.61		gene02741	-	48.855	195.282	103.782	131.322		gene06904	Mms19	0.07	0.5975	1.1475	0		gene01986	-	27.395	22.04	28.0025	19.805
gene00470	-	7.5975	29.5625	21.4825	26.685		gene02743	-	32.6825	23.205	25.5325	24.41		gene06917	-	0	0.565	1.625	0.3775		gene10472	-	374.855	515.207	384.238	294.63
gene00472	-	23.87	101.475	52.02	100.593		gene02746	-	61.13	882.727	84.2975	34.53		gene06982	-	10.615	27.0975	40.1275	25.86		gene05251	-	16.9075	35.9525	39.4375	9.9225
gene00473	-	0.4325	10.83	31.985	29.6325		gene02765	-	14.145	90.9025	69.18	57.31		gene06987	-	2.0675	5.01	7.2275	2.66		gene08100	-	26.7225	48.7275	26.3375	17.9875
gene00476	-	94.5825	0	16.7225	38.74		gene02776	-	1.91	6.5525	4.455	4.305		gene06996	-	1.59	1.73	9.7	13.68		gene02910	-	22.0825	18.16	65.865	101.707
gene00480	-	16.9575	1.4	1.675	2.2575		gene02787	Nhp2L	121.692	513.765	240.43	227.27		gene07049	-	10.8675	8.88	7.145	9.7925		gene11119	-	16.93	46.0625	48.4475	50.6725
gene00489	-	2.14	0.4975	0.1625	0.5825		gene02794	Galu	148.673	856.5	355.525	305.173		gene07058	-	9.7475	14.2475	6.865	15.3225		gene10745	-	12.445	12.1575	13.3225	7.17
gene00490	-	2.935	53.1925	211.713	416.07		gene02807	Oplah	128.873	43.465	59.49	81.2875		gene07108	-	0	0.26	6.1675	1.1825		gene06905	-	116.248	213.048	95.915	75.825
gene00493	-	0.3325	56.68	25.2525	18.98		gene02809	-	2.6125	0.8675	7.08	3.8125		gene07185	-	19.655	24.255	11.545	13.12		gene08080	-	15.89	21.0925	12.485	9.595
gene00496	Leua	0.06	51.655	44.235	35.2075		gene02869	-	46.06	137.265	124.38	126.685		gene07232	-	2.7925	3.22	2.1575	2.3075		gene07527	Amya	25.08	50.9075	58.88	83.56
gene00503	-	38.02	25.98	16.3525	36.8525		gene02875	-	44.1325	148.46	121.642	127.103		gene07246	-	0.3025	0.735	0	0.1		gene08727	-	19.92	31.83	16.27	14.555
gene00504	-	32.915	142.79	111.96	152.39		gene02878	-	11.6975	38.23	15.425	9.3525		gene07481	-	0.2775	0.8875	2.3275	1.575		gene07071	-	36.415	103.97	95.1	105.445
gene00505	-	3.735	16.5425	46.6475	49.935		gene02936	-	0.425	0.12	0.4225	0.2975		gene07593	-	10.0175	14.16	0.4775	3.3975		gene06313	Atp18	340.545	826.475	978.35	981.745
gene00512	-	45.5725	14.8625	6.7375	5.1575		gene02939	-	3.64	1.44	5.56	3.5		gene07596	-	1.46	2.4025	4.2425	3.2925		gene02320	-	26.7375	26.085	28.7425	14.85
gene00516	-	0.9925	45.6575	25.335	28.79		gene02958	-	25.86	66.8	53.9825	51.0125		gene07623	-	4.42	9.71	1.4725	3.49		gene08273	-	109.823	68.09	70.3175	57.2975
gene00524	-	449.733	2552.34	2247.7	2519.7		gene02960	-	25.35	89.375	62.555	66.9925		gene07645	-	0	1.3675	1.7725	0.7375		gene03392	-	14.365	19.735	38.1	47.1475
gene00526	-	11.795	33.66	46.6375	39.56		gene02964	Polr2H	19.36	65.195	33.2775	27.515		gene07654	-	11.2875	17.0075	37.4525	31.6575		gene11176	-	7.71	5.685	14.6375	25.325
gene00546	-	183.22	20.345	17.4775	19.43		gene02972	Exosc6	4.73	14.6375	2.2075	6.255		gene07659	-	87.065	159.623	52.3775	64.4325		gene04648	-	9.35	13.5275	27.2325	30.005
gene00549	-	61.4475	9.8025	7.5225	5.3		gene03008	-	72.835	285.507	195.528	158.025		gene07671	-	1.37	0.685	0	2.1625		gene05807	-	24.4575	28.0425	19.2425	13.27
gene00550	-	257.035	32.1775	48.875	31.965		gene03011	-	111.192	82.6475	102.377	89.99		gene07747	-	1.7625	5.3275	9.4575	5.32		gene06966	Malz	12.5	30.3625	29.28	39.31
gene00551	-	4.135	0.3725	0	0		gene03026	-	34.4225	6.195	12.7275	15.9625		gene07755	-	13.0875	17.4675	5.845	10.415		gene07476	-	201.14	200.125	116.36	59.395
gene00555	-	15.8475	12.725	5.14	3.46		gene03028	-	47.5275	26.82	33.9675	38.8725		gene07916	-	9.18	6.4625	5.675	6.3625		gene09305	-	132.56	113.517	117.46	62.0325
gene00566	-	34.145	128.292	100.772	134.55		gene03040	-	82.5275	39.7975	106.713	81.55		gene07984	-	21.03	14.54	14.7625	17.3425		gene07740	-	24.1725	22.625	23.465	15.3475
gene00571	-	30.565	20.8525	20.645	20.0575		gene03062	-	3.625	0	9.6425	0		gene07992	-	0.31	0.7925	1.4225	0.3575		gene04977	-	40.86	102.192	46.6975	25.2125
gene00574	-	865.842	22.2525	4.045	9.18		gene03080	-	34.595	264.812	63.8575	50.745		gene07994	-	1.0175	0.2375	0	0.725		gene02058	Yank	37.7825	51.4275	32.775	25.635
gene00575	Fabg	172.97	9.0075	6.66	2.58		gene03097	Rbm28	17.1525	48.7525	25.8175	18.0725		gene08030	-	3.645	5.925	21.795	7.7375		gene08855	-	43.6225	53.14	79.965	101.23
gene00576	Cybb	32.31	13.9875	16.2	11.4225		gene03101	-	134.507	73.09	173.335	170.925		gene08038	-	0.925	2.74	3.125	2.0025		gene00385	Mtld	91.65	110.233	235.995	259.962
gene00578	-	74.87	259.442	308.902	284.627		gene03136	-	11.4525	33.2225	25.325	20.825		gene08099	-	2.9	6.1475	0.665	1.96		gene09495	-	22.925	32.0025	19.8375	14.0225
gene00590	-	103.728	68.4475	62.545	37.4875		gene03148	-	17.2925	56.4375	43.275	29.6725		gene08169	-	1.7825	4.2825	12.08	6.2525		gene04241	-	1650.65	993.61	1867.4	789.982
gene00591	Sro7_77	99.3975	389.475	382.288	383.125		gene03181	Orp9_10_11	7.89	1.42	6.0725	5.1775		gene08179	-	0.3925	2.04	3.0475	1.8825		gene05331	Hemb	173.007	224.89	142.505	133.887
gene00598	Galm	1146.64	110.58	161.68	185.915		gene03202	-	379.077	253.055	346.267	415.663		gene08181	-	9.395	11.1775	0	3.1425		gene03257	-	21.885	36.335	73.735	87.3625
gene00599	-	1507.1	92.5125	61.6	50.2825		gene03212	Nvl	4.3075	44.6425	34.21	5.385		gene08253	Cbp80	7.2775	7.965	5.155	2.43		gene10990	-	17.7975	48.775	51.81	54.6175
gene00600	-	43.4175	13.695	9.6	8.52		gene03214	-	21.6225	44.17	36.76	28.335		gene08298	-	2.5225	1.86	0.8725	1.6575		gene06712	-	5.7175	7.65	14.905	16.825
gene00601	-	111.043	37.3825	24.955	23.5075		gene03217	-	18.24	12.995	45.4525	50.355		gene08379	Gonst1	45.3375	44.8625	32.135	33.2625		gene01116	-	0.125	0.11	0.7025	1.9275
gene00603	-	171.917	97.4875	72.565	101.853		gene03232	Bccip	15.07	56.6875	38.23	38.3575		gene08479	Pepp	0.2525	0.31	2.1125	1.0575		gene04699	-	28.825	23.195	31.0825	18.0525
gene00607	-	37.75	0	0	0		gene03233	Peta	122.385	393.1	292.715	282.293		gene08508	-	0.0425	0.125	0.465	0		gene01763	-	8.955	25.655	23.06	34.735
gene00616	-	0	0.26	0.0925	0.085		gene03254	-	14.7475	1.48	51.35	30.0975		gene08513	Tyna	30.5275	39.5425	97.44	83.4725		gene10065	-	642.102	844.727	628.04	475.245
gene00638	-	28.3225	30.6025	60.1125	61.3375		gene03287	-	3.9375	2.7125	3.88	4.6475		gene08606	-	0	0.2	1.0025	0.2375		gene11341	-	179.648	375.908	245.898	101.585
gene00640	-	158.058	4.68	3.3825	7.105		gene03296	Bysl	23.76	70.4875	39.5275	28.035		gene08630	-	85.415	140.688	59.8225	33.48		gene01862	-	15.99	9.56	14.1925	4.96
gene00643	-	1.0025	3.58	4.2125	3.7975		gene03316	-	59.605	162.202	119.412	64.785		gene08650	-	32.505	88.4575	104.59	88.4975		gene01002	-	2.905	8.575	8.115	32.7825
gene00644	Tfc4	0.66	2.705	3.2525	2.8975		gene03323	-	1.5075	6.2875	1.46	1.8925		gene08720	-	0.215	0.435	1.2125	0.445		gene08463	-	1.66	3.3925	14.005	28.095
gene00654	-	70.6775	43.3925	26.095	26.295		gene03330	Ychf	8.77	27.9875	20.035	15.1575		gene08802	-	14.05	6.015	1.695	10.6675		gene00564	-	16.985	31.9825	50.3375	61.7725
gene00655	Sui1	1483.88	737.622	406.118	469.975		gene03398	-	50.5175	29.87	44.1725	41.7775		gene08815	-	3.9175	6.8925	12.9075	10.0175		gene01174	-	12.715	26.6125	37.1825	36.2975
gene00664	-	84.7325	465.257	1068.25	1146.53		gene03410	-	30.11	23.6	27.95	27.8875		gene08844	-	26.3	26.235	19.74	22.2025		gene07050	-	33.22	60.6725	26.45	22.855
gene00667	-	242.607	382.975	604.153	630.315		gene03430	-	20.5575	72.3175	50.015	13.5125		gene08904	-	1.42	2.405	0.2175	1.8625		gene09899	-	76.68	137.03	109.233	89.045
gene00672	-	0.91	142.05	121.825	155.512		gene03445	-	25.2475	2.3725	7.4775	12.2625		gene08914	-	0.0575	0	0.85	0.035		gene02603	Apt	141.178	106.323	105.355	92.07
gene00673	-	626.405	33.935	16.6175	26.2		gene03457	Sped	34.4025	123.412	71.7425	60.89		gene08985	-	1.8875	0.7425	0.525	1.1325		gene07693	-	34.065	30.515	27.3175	23.3775
gene00675	Leub	5.04	50.1125	70.395	69.3625		gene03459	-	46.44	145.618	110.933	109.873		gene09117	-	0.6275	0.1975	0	0.615		gene08536	-	3.105	6.9575	8.6475	13.8625
gene00676	-	1.1525	15.545	39.94	40.555		gene03465	-	26.8475	13.115	42.5225	17.0475		gene09122	-	39.73	12.1775	5.5725	16.785		gene05335	-	12.47	11.185	8.3825	4.2425
gene00677	-	1.205	21.495	9.6125	9.575		gene03483	-	28.2225	79.6	55.175	51.7875		gene09348	-	8.005	18.41	26.9925	19.855		gene00181	-	1.5975	2.2475	5.0325	14.12
gene00679	Aut5	49.0725	26.555	12.4875	10.6575		gene03486	-	14.5775	5.035	18.845	15.455		gene09399	Gst	5.695	4.63	1.4925	3.0075		gene05190	-	31.8725	44.6425	52.86	82.405
gene00692	-	0.9125	0	0.15	0		gene03523	-	5.165	21.585	13.6575	11.7425		gene09405	-	1.5075	4.6325	0	1.6175		gene04019	-	27.2	30.65	27.7475	13.6075
gene00694	Rps14	28.255	546.852	424.805	445.5		gene03537	Cysk	1.645	19.57	3.5425	2.9175		gene09417	-	18.67	41.265	95.15	48.9525		gene02671	Amie	47.135	99.0425	131.088	149.135
gene00695	-	50.9675	0	0	0		gene03618	-	10.1975	37.7225	18.225	13.465		gene09466	-	8.33	22.57	29.0825	18.485		gene02155	Fmn1	43.4	126.51	131.132	156.16
gene00701	-	336.81	137.15	109.877	121.605		gene03622	-	4.26	35.03	31.4775	27.195		gene09489	-	19.95	25.665	13.09	14.0225		gene04594	Mas2	29.2775	52.325	24.8725	18.1075
gene00708	Rps25	315.75	1470.79	1338.83	1481.14		gene03652	-	19.8425	13.7125	20.315	16.675		gene09517	-	0.6075	1.8525	2.695	0.565		gene04806	-	25.8275	28.5775	32.8875	10.0625
gene00714	-	0.19	32.85	35.6975	45.01		gene03666	-	3.9575	51.89	7.795	7.1275		gene09557	-	15.2725	11.6125	8.03	16.9975		gene03084	Nup84	4.235	4.6	2.81	0.64
gene00722	-	33.75	22.5575	18.7275	18.11		gene03675	Rbsk	47.0625	22.0175	41.21	41.5175		gene09568	Cspg6	8.7825	43.33	35.7725	29.865		gene11158	-	2.0725	4.7625	6.27	7.17
gene00725	Galt	16.4725	79.2275	124.147	166.105		gene03676	-	0	1.8275	0	0		gene09610	-	15.08	8.875	33.8775	24.255		gene07214	-	3.1175	10.0925	0.7875	0
gene00727	Desc	2038.73	1042.3	574.37	584.712		gene03691	-	0.8325	3.985	4.3425	1.0225		gene09616	-	1.4725	0.465	0.2175	0.7825		gene04163	-	6.715	17.7625	17.5775	22.7075
gene00728	-	11.2425	0.0625	0	0		gene03718	Yidc	59.6725	258.815	179.74	152.025		gene09622	-	1.485	0.6925	0	0.545		gene07165	Tfg2	42.2975	31.485	34.6375	27.965
gene00733	-	7.5525	41.0025	33.0325	25		gene03749	Cdc46	6.33	21.5825	14.7525	15.385		gene09647	-	15.2375	27.4975	49.9175	30.375		gene09013	Sad1	13.215	16.3225	13.6575	8.065
gene00740	-	4.9525	1.8625	3.0125	1.985		gene03777	-	12.315	129.248	64.6875	20.9975		gene09665	-	0.5575	1.4075	2.17	1.4025		gene02696	-	17.6175	14.555	5.08	7.4175
gene00742	-	1.79	8.0925	6.0775	6.48		gene03794	-	35.01	21.1175	53.135	45.085		gene09688	-	0	1.175	7.9675	0		gene05431	-	9	9.0375	5.46	5.875
gene00746	Vps71	36.45	24.145	21.12	21.0275		gene03806	-	70.1775	44.8775	59.9475	67.285		gene09728	-	0.8125	0.715	2.5325	1.96		gene07446	-	8.06	6.3	8.835	4.28
gene00747	-	3.265	23.7925	43.7475	31.2875		gene03813	Mis16	35.8775	103.375	72.2075	88.8425		gene09774	-	0.14	0	1.7	0.9425		gene01175	Dnak	133.308	135.107	66.8775	33.9275
gene00764	-	128.873	41.9825	46.7625	52.2425		gene03843	-	3.64	0.5925	10.5175	5.2175		gene09791	-	22.735	11.0375	12.375	14.24		gene07141	-	57.7525	58.54	50.22	37.3275
gene00765	-	43.65	2069.47	2101.11	2883.07		gene03846	-	1.0025	6.96	6.0075	3.185		gene09852	-	0.465	0.8125	2.9125	1.19		gene04064	-	0.4375	0.535	1.3025	3.78
gene00766	-	3.7075	1.68	0.6925	1.22		gene03847	-	57.72	38.6125	41.6	46.5675		gene09872	-	0.52	1.8875	2.95	1.25		gene09175	Suhb	25.955	25.67	29.0825	18.865
gene00769	-	17.175	0.1225	0	0		gene03862	-	1.235	0.4925	0.68	0.8075		gene10094	-	11.2425	7.2475	11.5825	5.33		gene00989	Rpsb	25.915	39.1925	21.2775	15.5775
gene00770	-	633.6	281.625	287.955	236.072		gene03885	-	0.085	2.8775	0.3075	0.16		gene10157	-	0.3	0.335	0.0525	0.075		gene00276	-	1.0175	1.55	3.7125	5.3525
gene00775	-	20.755	77.305	80.2075	80.09		gene03898	Infc	12.8525	59.8425	26.01	15.36		gene10193	-	20.38	49.4025	62.3125	48.8425		gene09054	-	31.1925	63.7375	36.535	17.0275
gene00779	-	54.3025	13.255	6.1775	2.425		gene03900	-	8.455	27.815	20.895	15.7625		gene10202	-	172.007	142.67	120.55	133.118		gene00001	-	31.8625	40.305	42.2825	6.3925
gene00784	-	0.6725	10.505	13.0825	8.6275		gene03901	-	5.6325	21.8375	14.1075	11.56		gene10242	-	9.77	6.9175	6.1725	13.8725		gene00647	-	0.6425	0.8425	3.4	19.945
gene00785	-	6.125	22.6525	21.085	18.9575		gene03943	-	54.3475	50.2475	33.185	67.415		gene10255	Dic	15.7225	44.0075	57.2975	43.41		gene00124	NA
gene00791	-	99.5625	60.5275	61.0425	63.0375		gene03945	-	9.6825	22.7	32.5025	45.3125		gene10279	-	55.82	48.09	49.7375	58.3175		gene03911	Miaa	2.3625	6.685	6.4825	8.7775
gene00794	Orn	6.065	33.39	19.985	17.095		gene03972	-	0	1.0325	0.0375	0.18		gene10328	-	7.245	1.5425	8.2225	8.63		gene08697	-	6.6675	7.7125	5.0975	4.2775
gene00798	-	12.7175	96.745	44.82	52.2875		gene03974	-	45.39	10.375	27.4175	73.535		gene10389	Rpl14	17.805	15.5675	11.1075	11.055		gene08751	-	192.363	521.658	233.472	144.433
gene00807	-	10.27	151.545	123.125	181.702		gene03986	-	0.1775	4.6825	0	0.3025		gene10451	Dph2	44.075	41.925	30.305	29.58		gene11217	-	25.1425	48.9025	21.525	15.2875
gene00811	-	127.875	89.83	80.425	76.61		gene04009	-	93.34	29.4425	73.3975	112.513		gene10550	-	2.6325	2.545	9.565	5.275		gene08357	-	64.0225	129.255	182.345	223.898
gene00812	-	372.512	42.5825	32.3525	32.1275		gene04022	-	26.1425	89.645	66.8625	48.775		gene10599	-	0.075	1.335	7.9775	0		gene00188	-	51.43	52.8925	39.9575	31.1875
gene00813	Uaz	1955.12	70.3125	34.94	36.2125		gene04046	Pit	98.9875	578.857	171.347	128.262		gene10684	-	12.0725	10.995	7.82	10.4875		gene09554	Prp3	14.5675	20.7175	12.04	4.4325
gene00814	Rplm	53.2225	284.95	265.092	222.24		gene04059	Ncs6	35.8075	144.44	99.305	54.67		gene10836	-	0.1025	2.55	3.0275	1.73		gene07637	Hemf	279.572	235.915	183.805	171.678
gene00817	-	44.9025	170.275	88.7275	90.77		gene04072	-	9.5975	6.125	9.5375	10.885		gene10926	Psf1	0	0.97	2.465	0.7		gene01324	-	0.3025	2.945	0.93	8.115
gene00821	NA						gene04077	-	43.085	23.97	98.47	102.83		gene11041	-	50.9675	37.755	32.1475	45.6825		gene06106	-	2.51	3.685	7.235	7.695
gene00822	-	800.83	221.335	185.24	171.42		gene04099	-	82.6675	52.1025	72.165	67.2725		gene11244	-	2.9775	5.4975	8.51	7.53		gene11053	-	220.1	244.868	493.873	676.7
gene00829	-	43.4275	20.805	11.685	9.0125		gene04138	-	24.26	74.255	57.4075	60.1925		gene11310	-	13.9825	5.01	9.5725	3.045		gene09595	-	8.65	12.7675	26.3	38.9925
gene00832	-	236.79	92.72	67.1225	43.2575		gene04153	Utp1	43.5225	154.87	102.112	106.985		gene11340	-	10.22	9.505	6.1	9.835		gene01321	-	19.285	48.595	53.2675	59.585
gene00833	-	0.35	14.2925	13.04	11.47		gene04164	-	7.57	29.9525	17.985	14.7575									gene06782	-	57.1175	212.71	176.77	172.27
gene00836	-	5.22	31.095	36.1425	62.36		gene04186	Rplf	35.075	116.127	89.88	66.0075									gene05326	-	44.83	76.09	99.8425	133.72
gene00839	-	2.2125	0.0525	0	0.2575		gene04193	Prfa	3.1175	18.975	6.5425	4.3425									gene03875	-	4.61	4.8225	4.84	1.7225
gene00843	-	172.097	3.7225	7.3175	13.4525		gene04209	Pcka	736.638	2454.11	1396.9	994.018									gene00699	-	2.515	4.81	5.2725	9.9875
gene00844	-	20.165	7.24	1.2925	3.245		gene04242	-	2278.74	1701.85	4028.72	1794.37									gene05706	Alax	9.8275	11.985	21.73	34.93
gene00845	-	1588.16	147.118	18.0475	14.5375		gene04295	Prp19	52.9725	146.52	100.468	93.1525									gene06178	-	38.335	46.605	39.0425	27.87
gene00849	-	34.705	7.28	9.2375	5.945		gene04313	-	17.0875	29.2375	8.5525	33.19									gene02506	-	2.56	3.44	8.0025	11.045
gene00857	-	4.0175	12.1925	21.905	17.17		gene04334	-	21.195	86.2025	47.805	30.7525									gene04715	-	2.2325	1.3625	1.81	0.155
gene00861	-	1636.62	342.535	501.605	669.21		gene04345	-	0.7875	9.4875	3.9325	6.2225									gene07202	-	121.463	112.377	102.715	85.3975
gene00873	-	872.405	108.015	99.555	77.5425		gene04351	Upp	62.8875	37.575	91.0975	102.177									gene07953	-	18.9175	15.605	18.175	8.6475
gene00876	-	2.48	0.4775	1.0075	0.635		gene04370	-	0	1.595	0.455	0.235									gene05775	-	23.5675	30.295	64.185	82.3825
gene00881	Eap45	3.85	12.6375	17.255	13.875		gene04427	Tuf	56.5	267.97	153.762	122.1									gene08933	-	60.8775	173.31	162.845	185.925
gene00889	-	1.53	10.1275	52.5125	92.78		gene04436	Art1	33.235	130.305	65.35	57.4									gene01045	-	9.695	13.315	18.5525	30.0975
gene00893	-	6.59	49.9925	25.895	24.0925		gene04442	-	12.46	37.79	28.9225	27.6025									gene02600	-	2.875	2.94	7.5425	9.2875
gene00901	-	5.7925	31.1375	21.45	16.385		gene04448	-	0	2.35	0	0									gene07354	-	48.6975	63.575	55.605	36.465
gene00907	-	10.24	31.9075	39.965	33.93		gene04452	-	19.71	111.358	34.65	32.3325									gene00944	-	167.553	204.165	175.43	74.9525
gene00912	Asp	1.9125	6.0525	5.62	7.965		gene04461	-	7.0075	3.385	6.2	5.32									gene00187	Rrp3	32.77	59.2375	35.38	22.6725
gene00913	Gst	4.09	20.46	13.705	11.6575		gene04478	-	0.305	3.9775	1.58	0.09									gene03816	-	24.0825	37.6325	31.305	12.1375
gene00924	-	36.45	24.425	15.815	17.7425		gene04505	Nut2	65.345	46.95	66.68	63.9425									gene04451	-	22.1675	15.3725	18.015	25.3525
gene00926	-	155.088	957.76	817.105	865.93		gene04539	-	193.365	121.562	152.423	254.595									gene08167	-	3.63	4.4475	10.96	13.37
gene00934	Nadc	28.415	98.5075	162.465	189.357		gene04543	-	29.6125	9.025	18.925	17.915									gene03157	-	14.395	12.5575	13.1925	5.005
gene00935	Pura	1.4375	41.31	44.165	37.54		gene04603	Nola2	83.9875	350.45	179.755	121.61									gene08867	-	14.2625	14.2225	32.795	64.9575
gene00936	Pura	19.14	245.002	186.035	174.287		gene04622	Polr3D	0.0875	2.7125	0	0									gene07890	-	30.46	49.525	50.525	49.41
gene00938	Pdc	6323.34	525.523	148.347	100.59		gene04634	-	0.7025	3.655	2.445	2.52									gene08728	-	3.87	9.39	15.315	25.6675
gene00940	-	36.975	22.71	17.845	16.63		gene04646	-	154.95	1500.83	405.632	170.945									gene05724	-	11.195	9.3425	8.9	4.5725
gene00943	-	43.6675	20.79	17.25	19.67		gene04651	-	28.6225	11.6325	40.0575	50.8075									gene01654	-	120.045	105.312	98.6825	87.745
gene00946	-	0.86	5.41	6.2775	5.6275		gene04667	-	13.315	40.545	34.345	28.5175									gene03867	-	1.3175	3.48	3.205	4.325
gene00950	-	29.9075	162.455	128.083	106.495		gene04690	-	7.46	15.6475	13.6925	9.68									gene04675	-	166.338	261.627	162.778	100.09
gene00951	-	147.19	92.2075	68.665	29.965		gene04697	-	21.77	79.3875	47.0025	46.42									gene10345	Mmsb	0.745	2.3175	2.7375	4.3025
gene00952	Udg	8.215	24.2125	30.84	27.5075		gene04718	Grwd1	25.135	94.7875	54.665	35.42									gene03510	-	0.065	0	0	4.635
gene00959	-	32.365	6.5775	4.105	3.8525		gene04734	-	3.81	0.5875	2.9525	3.3175									gene06815	-	23.5625	40.7825	27.3825	9.27
gene00960	-	3.235	38.4875	22.6375	40.99		gene04736	-	0	0.8925	0	0									gene07223	Lip5	20.465	52.37	50.38	47.87
gene00961	-	2.945	35.4425	87.585	70.9525		gene04763	-	5.3475	0.3425	5.8925	6.11									gene09569	-	34.72	50.45	50.2425	19.995
gene00964	Rip1	7.915	65.7825	42.7625	52.1725		gene04794	-	0.1925	12.515	2.015	0									gene00704	-	22.75	30.18	21.2925	14.2175
gene00965	Gpi1	6.43	22.29	22.72	22.0925		gene04810	-	119.8	53.2675	150.945	119.63									gene01151	Puue	497.817	360.572	436.94	280.873
gene00973	Pcm	15.415	49.665	67.4175	52.23		gene04818	-	9.1225	6.4725	7.955	8.1775									gene06744	-	12.665	11.3825	11.785	6.2925
gene00976	-	1.18	261.873	1098.5	1158.09		gene04842	-	9.78	49.9	40.065	15.195									gene01040	Rps18	7.575	14.1425	21.7175	23.5975
gene00978	-	0.2475	3.7825	4.42	2.7275		gene04848	-	13.315	4.9825	12.285	10.605									gene08981	-	13.5775	34.5425	34.26	39.5375
gene00981	-	79.7475	275.928	215.627	252.19		gene04859	-	1.3075	1.1625	1.9175	1.0075									gene04075	-	1.295	1.785	4.635	6.1875
gene00982	-	0.02	3.3925	6.41	1.9425		gene04866	-	26.22	113.513	45.43	33.395									gene07694	-	4.6	3.84	3.765	4.18
gene00983	-	106.26	6.95	6.2075	7.0925		gene04919	-	3.14	1.62	2.6275	1.7525									gene03557	-	27.61	52.1275	79.9575	82.99
gene00984	-	8.205	0.1875	0.2725	0.195		gene04944	-	4.55	18.2875	10.2775	6.5925									gene10661	-	2.235	3.935	1.6425	0.8825
gene00985	-	0.08	5.4975	7.4325	15.435		gene04954	Psf2	10.5925	75.795	28.345	25.09									gene05019	Crm1	77.88	152.692	213.667	206.02
gene00988	-	336.957	124.578	110.543	91.575		gene04972	Rplx	31.03	97.1925	40.065	50.8175									gene08396	Nrp	50.2425	139.398	47.5275	35.235
gene00992	-	1570.26	47.3325	29.2325	21.6475		gene04992	-	0.0975	1.55	0.6375	1.6125									gene04348	-	4.56	6.66	12.9575	14.09
gene00993	-	95.06	25.9275	27.05	26.02		gene05051	-	23.55	68.8875	56.65	45.175									gene09127	-	70.7525	58.1575	60.03	51.3
gene00994	-	32.0225	8.845	4.205	5.8475		gene05077	-	118.395	450.15	195.805	209.718									gene01121	-	14.3075	33.97	57.6	52.5175
gene00996	-	46.6225	1.775	0.4925	0.6975		gene05106	-	16.3025	13.255	20.2475	29.34									gene03272	-	24.3425	27.71	30.6725	19.77
gene00997	-	674.018	148.933	153.725	190.738		gene05110	Rplc	43.2925	154.67	116.168	89.7625									gene01442	-	0.175	1.86	1.7275	3.335
gene01000	-	1476.87	602.183	364.455	315.272		gene05119	-	3.045	0.3975	3.9475	6.165									gene04678	-	2.61	7.4475	4.5475	8.7025
gene01001	-	5.5675	0.19	0	0		gene05131	-	30.9775	55.0675	37.1225	38.9175									gene09946	-	16.6175	58.44	57.7825	135.023
gene01006	-	19.585	80.05	310.78	229.998		gene05152	-	6.4825	24.45	13.6925	12.77									gene10188	-	14.74	34.2575	88.3975	101.132
gene01007	-	4.5975	12.9425	18.96	14.325		gene05213	-	39.2875	148.387	45.7825	58.6225									gene01108	-	10.1025	16.8975	45.31	67.945
gene01008	Gpmi	149.13	455.538	471.665	440.767		gene05218	-	79.2675	57.54	66.435	81.7875									gene03944	-	1.4775	0.9975	3.985	5.075
gene01010	-	7.7525	29.1725	57.62	57.0125		gene05220	-	260.71	154.905	269.335	354.623									gene04017	-	61.33	119.64	83.3275	38.5225
gene01011	-	6.385	56.64	49.3475	40.4125		gene05257	-	20.12	63.87	101.86	43.4475									gene05816	-	4.57	4.4275	3.9975	3.205
gene01013	-	47.1925	1.5825	3.0025	1.505		gene05258	Clu1	14.365	77.0925	42.225	41.2225									gene08454	-	8.29	8.23	13.9525	29.65
gene01014	-	65.85	14.0875	15.4075	14.165		gene05281	Rpmf	0.245	6.46	0	0.0425									gene07145	-	3.695	9.5025	2.1575	0.57
gene01017	-	166.885	69.59	74.0925	71.32		gene05282	-	90.905	118.513	102.76	144.645									gene02720	-	8.0375	9.5825	20.7525	27.2525
gene01022	-	18.0175	1141.29	1034.47	1011.19		gene05324	-	9.4975	1.4725	3.6575	4.4975									gene05973	Ste14	6.57	2.1075	2.4975	0.895
gene01023	-	3.4075	22.7175	6.03	42.865		gene05366	-	48.6175	142.262	146	140.327									gene06122	-	12.7775	11.1625	32.0175	39.4025
gene01028	-	9.955	5.74	4.3925	4.065		gene05445	-	26.6575	104.225	54.76	51.16									gene05038	-	4.765	9.5425	12.5525	13.3625
gene01035	-	14.845	1.06	4.2825	0.755		gene05447	-	2.6975	56.8925	1.87	1.095									gene08537	Trs33	10.755	23.07	28.2625	32.45
gene01036	-	43.415	14.62	17.685	17.4625		gene05457	-	77.705	108.043	163.002	219.94									gene09157	-	1.9075	5.095	6.17	7.5775
gene01037	-	87.2675	27.125	25.74	31.2875		gene05471	-	5.6775	20.3775	13.135	12.715									gene02744	Dnl4	5.805	3.56	3.8625	2.24
gene01038	-	3.9575	0.685	0.5575	0.865		gene05473	-	2.2925	0	0.84	0.9525									gene05350	Cbha	0.49	1.0975	1.45	3.3825
gene01041	-	13.82	87.385	154.023	144.945		gene05488	-	5.735	1.465	3.05	4.1425									gene03437	-	39.705	35.96	38.615	25.29
gene01049	-	266.705	95.8375	121.05	128.347		gene05513	Cirh1A	14.345	50.895	24.155	13.11									gene02883	-	0.5775	0.535	0.7875	2.035
gene01053	-	366.312	12.04	7.93	6.8575		gene05517	Pyk	178.977	430.043	381.235	342.817									gene08975	-	0.3225	0.765	0.9375	1.845
gene01054	-	38.68	1.4525	0.955	1.16		gene05532	-	0.4975	11.185	1.65	1.665									gene01431	-	18.4825	47.105	40.9	57.0475
gene01056	-	100.293	71.2725	30.805	23.4975		gene05537	Faha	1.945	8.6	4.0175	5.54									gene09134	-	0.3975	0.1	2.4425	3.01
gene01062	-	58.32	47.1725	37.2725	29.7175		gene05550	Gutb	156.405	99.975	183.493	169.415									gene02226	-	3.73	10.7675	8.29	15.04
gene01063	-	1237.07	662.205	235.637	199.87		gene05572	-	3.585	1.525	2.86	4.165									gene07555	-	1.3525	1.955	1.875	6.29
gene01064	-	33.3675	184.02	569.785	604.602		gene05573	-	81.915	62.5675	75.7775	86.845									gene08029	-	25.4625	62.1	34.9175	11.96
gene01073	-	45.175	1173.24	1371.59	1131.24		gene05575	Abna	3.62	0.6675	1.895	1.775									gene07042	-	1.4375	3.275	2.4475	22.16
gene01077	-	221.565	121.353	90.2075	69.915		gene05580	Nop7	5.41	65.3325	19.56	5.2325									gene07646	-	32.64	92.665	22.9525	13.45
gene01080	-	36.655	8.855	8.405	7.3175		gene05583	-	38.3675	104.078	103.513	91.7925									gene04683	-	0.0125	0	0.0975	0.9975
gene01081	Spata5	8.75	5.6775	28.9875	9.515		gene05590	-	4.8925	19.2725	11.2925	9.43									gene09928	-	0.3125	0.2975	0.8075	1.495
gene01082	-	60.9125	28.825	23.95	22.5925		gene05592	-	92.6275	214.852	123.858	129.623									gene10980	Rpl35	1.33	2.6175	1.8425	6.445
gene01083	Eap30	0	13.3175	24.725	19.96		gene05594	Qor	14.0125	3.71	13.7425	16.2075									gene04129	-	1.125	1.9125	3.245	7.6125
gene01085	-	191.762	6.29	15.315	7.9825		gene05597	-	64.265	141.28	112.407	84.27									gene07565	-	5.3175	17.335	8.93	31.4375
gene01087	-	124.547	52.2775	88.4625	57.4875		gene05599	-	122.76	348.402	267.832	228.757									gene04887	-	1.775	7.1475	2.7425	0
gene01091	-	35.045	140.803	117.188	106.51		gene05601	-	5.275	22.9775	12.6925	8.5925									gene06880	Pso2	9.095	13.29	10.22	5.095
gene01093	-	332.32	34.9075	32.4625	24.1225		gene05610	Han11	1.5025	0.4225	0.545	0.7425									gene11074	-	64.91	67.125	203.88	164.632
gene01094	-	105.832	40.935	37.095	32.7		gene05619	Rpmj	45.7875	126.44	64.0775	75.7525									gene00246	-	9.335	9.8275	5.71	9.6575
gene01098	-	1.96	0.5325	0.22	0.15		gene05629	Atp8A	79.585	29.915	47.1225	45.81									gene10696	-	3.035	1.9225	3.1825	2.47
gene01099	-	14.9925	4.505	4.28	1.79		gene05652	-	11.2425	47.2625	22.0125	15.3625									gene10312	-	12.5125	25.5775	14.6	6.5875
gene01113	-	1.18	42.995	851.597	1259.38		gene05697	-	48.08	139.055	124.16	86.395									gene01076	-	6.6475	6.9625	2.7425	0.6625
gene01114	-	43.35	8.87	15.8125	12.0825		gene05700	Csn1	66.7825	33.3425	51.1825	61.91									gene02156	-	0.5	3.2625	3.1525	3.6925
gene01115	-	2.0825	132.822	31.3225	14.6025		gene05728	-	122.245	80.2325	108.043	110.302									gene01818	-	4.57	7.2925	9.625	13.4225
gene01118	-	0	0.4975	0.9525	1.005		gene05731	-	30.4775	15.52	31.5825	36.2675									gene10237	-	0	0.0475	0	0.415
gene01122	-	4.9875	28.205	29.29	30.4825		gene05757	-	46.27	227.03	97.545	81.2725									gene02618	-	0.83	2.89	2.365	3.6
gene01125	-	130.08	78.08	67.8075	63.0425		gene05758	-	9.2675	53.0875	24.1575	16.665									gene10681	-	45.6875	63.715	56.395	35.62
gene01130	-	90.5275	27.915	11.5175	9.1925		gene05767	-	10.3725	34.8175	14.82	16.29									gene08288	-	2.6025	1.815	3.1475	1.74
gene01140	-	3.125	36.565	30.115	36.72		gene05790	-	61.785	14.97	46.38	62.73									gene01802	-	55.1625	142.3	174.885	157.62
gene01141	-	50	8.405	7.495	6.7525		gene05812	-	25.8625	11.99	6.4675	11.48									gene01833	-	3.89	7.18	9.205	12.0475
gene01142	-	81.1675	15.0775	4.975	5.0775		gene05826	Pyrg	85.815	397.142	184.76	190.352									gene08692	-	0.03	0.18	0.235	1.7875
gene01144	-	54.6975	65.185	71.125	85.405		gene05867	-	8.5575	3.15	3.465	4.9175									gene10812	-	67.4075	89.0775	48.135	38.7225
gene01152	-	2.7825	0	0	0.155		gene05876	-	18.965	67.3575	35.41	31.13									gene08717	-	2.5625	1.495	2.49	0
gene01153	-	142.132	153.678	276.735	228.637		gene05884	-	8.1925	30.9025	23.89	17.7225									gene01356	-	2.5225	0.5925	1.15	0.2225
gene01155	-	29.7875	5.7325	1.93	0.2025		gene05889	-	6.8575	20.4425	12.83	12.8325									gene08364	-	88.8975	93.535	104.978	173.213
gene01156	-	232.292	10.0625	4.8175	2.8575		gene05903	Ilvd	29.34	93.35	80.425	76.5925									gene06895	-	35.7475	47.0875	28.7125	25.645
gene01159	-	21.21	11.4375	15.9025	8.57		gene05911	-	6.1475	30.2625	10.085	6.2									gene11247	Arp3	5.8525	3.5025	14.7225	21.9775
gene01160	-	69.7125	55.7975	66.945	60.5475		gene05912	-	24.56	14.2125	24.2325	17.3675									gene00930	-	13.3875	28.81	33.4175	40.5525
gene01161	-	193.123	128.235	102.138	101.06		gene05944	-	53.52	170.52	74.87	50.22									gene09021	-	21.895	13.6625	76.225	86.0225
gene01162	-	38.9425	124.948	133.732	132.452		gene05945	-	12.79	40.9975	27.595	23.3825									gene11064	-	30.2875	38.615	35.37	11.735
gene01165	-	9.5175	3.6175	6.085	6.67		gene05999	Rea1	1.5825	6.16	2.415	1.3375									gene02917	-	45.605	96.0525	104.267	133.935
gene01166	-	8.42	3.6225	4.3725	3.9525		gene06003	-	175.105	111.037	148.107	171.865									gene10410	-	2.3825	1.1175	1.035	0.5075
gene01168	-	12.5325	0.58	4.2375	1.45		gene06010	Trua	19.04	82.32	26.77	41.35									gene05169	-	7.8225	14.2425	20.8125	21.645
gene01169	-	4.6825	15.9275	51.3125	83.0575		gene06015	-	79.7125	35.365	70.785	69.495									gene00666	-	0.8975	1.835	4.1575	4.5875
gene01171	-	14.205	4.1825	3.275	3.4725		gene06043	-	8.65	51.4675	20.5325	11.6275									gene08611	-	25.865	33.0025	20.49	16.4975
gene01173	-	53.0425	27.265	30.4925	26.1825		gene06050	-	145.875	135.85	190.345	291.725									gene07537	-	1.8225	1.0325	2.4575	3.4825
gene01179	-	32.6775	231.525	144.675	154.067		gene06053	-	97.745	63.4725	85.8125	78.36									gene11215	-	10.0825	6.7775	8.82	5.9375
gene01181	Chip	59.13	9.475	8.7225	19.2425		gene06056	-	25.69	19.23	27.8225	31.965									gene06821	-	3.9425	9.145	1.7675	0.9225
gene01182	-	18.655	6.37	6.76	6.4325		gene06074	-	7.49	4.395	7.17	8.38									gene09250	-	1.84	1.87	1.25	0.455
gene01184	Pyrd	9.1	38.525	40.345	40.5525		gene06111	Fusa	32.065	167.577	73.94	80.3975									gene00210	-	5.235	13.3775	16.9	19.925
gene01187	Trea	15.065	597.425	835.565	598.555		gene06126	Rpp2	4.2725	7.8725	10.935	9.54									gene03663	-	9.61	28.5975	13.405	38.38
gene01189	-	0.3825	7.8375	16.03	12.4375		gene06134	Fab1	16.8975	12.0625	13.26	12.7825									gene08629	-	2.4875	1.0425	1.1075	0.6075
gene01191	Ada2	20.5325	5.53	5.92	0		gene06140	-	1.0525	3.995	1.1875	2.0775									gene10716	-	37.7475	68.69	119.52	181.385
gene01193	Pgi	47.0225	188.933	280.665	319.558		gene06164	-	28.405	66.955	57.3625	66.955									gene03697	-	1.2475	3.155	3.285	4.4525
gene01196	Lgd1	2.36	41.2225	107.14	130.27		gene06165	-	0.6825	21.0025	0.5775	1.3675									gene02779	-	34.9075	14.005	22.64	4.6975
gene01200	Ttc37	2.695	10.7	18.0925	18.65		gene06193	Rhie	8.4925	7.4075	19.94	19.0275									gene01713	-	0.635	1.355	1.4825	2.1575
gene01207	-	52.8875	15.0725	20.4925	18.025		gene06220	-	0.245	1.2975	0.76	0.6375									gene02185	-	0.49	0.3375	0.5025	0
gene01214	-	0.5675	14.7125	13.8725	5.76		gene06233	-	1.1325	4.365	2.995	3.2275									gene02791	-	1.19	0.18	1.265	0.075
gene01215	-	133.833	39.8825	31.9975	31.2325		gene06237	Eg5	2.1125	12.33	3.335	6.865									gene02138	-	14.415	13.5275	12.2725	8.43
gene01218	Tip20	182.852	92.1475	76.085	63.5575		gene06321	-	3.9575	37.31	18.015	19.87									gene00404	-	1.7625	0.6375	1.3625	0
gene01233	-	25.2975	2.6575	7.2175	8.785		gene06335	-	11.885	12.715	12.3125	17.795									gene04131	-	4.2375	3.6075	4.16	2.5975
gene01236	-	2.2275	0.9725	0.6675	0.81		gene06348	-	14.5675	55.5	32.155	25.3475									gene04226	-	11.485	12.4725	11.66	7.84
gene01237	-	20.5875	8.055	12.3275	8.395		gene06352	-	0.3375	1.88	1.3275	0.4625									gene07247	Rpp30	23.1625	22.925	20.6425	13.0675
gene01241	-	2.1675	15.12	18.445	24.815		gene06355	-	57.5875	831.465	264.882	108.905									gene01587	Xyna	0.0725	0.4375	1.2725	1.4725
gene01242	Rps20	290.125	1881.29	1663.01	1951.22		gene06374	-	0.0775	6.47	0.7675	0.8925									gene02301	-	10.9	6.46	8.8675	4.31
gene01243	-	2.78	1.68	1.835	1.62		gene06397	-	0.6425	21.5125	8.9175	0									gene04205	-	2.755	3.6	3.8275	1.2425
gene01245	-	6.6775	23.79	82.1225	122.578		gene06439	-	3.04	15.33	12.4775	2.41									gene04862	-	0.2125	0.3375	0.9525	1.59
gene01249	-	6.735	75.71	126.448	127.475		gene06456	-	19.995	8.6825	25.7075	20.7675									gene03338	-	0.75	0.565	0.5825	0.365
gene01252	-	513.415	23.145	8.13	1.2125		gene06496	-	0	1.13	0.3775	0.045									gene04460	-	0.45	0.515	1.1625	2.15
gene01253	-	136.567	12.31	7.415	6.9		gene06505	-	13.9075	4.3575	12.83	13.225									gene07180	Trs23	0.475	2.1675	2.875	7.62
gene01254	-	1295.14	59.3575	34.1975	29.29		gene06524	-	8.9275	27.2775	20.6925	17.8175									gene03649	Trs20	8.9275	23.0775	23.38	27.915
gene01255	-	14.8825	0	0	0		gene06596	-	2.875	0.635	2.335	1.6875									gene11147	-	23.8675	16.3825	20.935	14.0075
gene01256	-	3099.91	117.3	16.1625	10.95		gene06686	-	36.7525	110.325	90.6725	68.6125									gene03277	-	145.817	102.965	121.457	117.74
gene01257	-	12673.8	459.147	14.0825	3.5225		gene06697	Prp4	0.195	5.045	0.115	1.5775									gene07790	-	4.7825	2.9	5.1975	3.2625
gene01258	-	10.7675	191.41	189.178	193.92		gene06700	-	37.855	85.1725	74.9475	69.2125									gene01863	-	4.65	3.97	6.5125	3.13
gene01260	Gala	3.2225	15.3275	12.0275	16.4775		gene06708	Utp2	0	14.8125	0	0									gene00274	-	15.37	6.94	10.495	9
gene01266	-	578.263	44.4225	25.365	30.58		gene06729	Polr1C	78.79	223.762	154.555	115.183									gene10974	-	0.2325	0.16	0.76	1.615
gene01267	-	77.7325	18.225	15.9725	13.4775		gene06736	Utp19	8.27	34.56	24.7175	11.8225									gene01439	-	0.0475	0.0025	1.605	1.49
gene01269	-	1.55	8.7275	9.395	8.255		gene06753	-	222.93	153.472	181.625	161.805									gene05229	-	3.2725	10.215	8.8	15.75
gene01273	-	3.5375	13.2525	31.3075	29.045		gene06779	-	9.39	42.2275	21.84	27.4525									gene10564	Rpl37A	3.5575	6.3325	6.78	14.78
gene01274	-	16.1125	191.018	438.635	438.832		gene06783	-	25.615	14.2375	29.0275	23.6975									gene00810	-	13.03	7.7325	47.9975	48.315
gene01275	-	0.555	9.19	17.9025	11.95		gene06833	-	43.565	173.895	124.25	92.18									gene01642	-	8.405	8.935	11.37	4.7975
gene01279	-	28.7725	133.205	306.298	261.435		gene06841	-	21.3475	75.7725	40.16	24.19									gene03757	-	16.1075	27.1475	19.43	9.83
gene01281	-	3.8275	333.642	200.827	268.56		gene06853	Sdh1	113.743	386.392	315.108	270.51									gene10191	-	0.08	0.8325	0.9025	1.6275
gene01287	-	34.47	1.5975	2.47	1.135		gene06860	-	82.3875	103.978	52.4125	85.8725									gene01015	-	0.055	1.005	1.845	2.0775
gene01288	-	3.735	18.1925	15.9425	17.5925		gene06861	-	107.71	448.053	181.548	138.743									gene05848	-	1.62	2.8575	1.2575	0
gene01289	-	13.6575	62.505	68.28	54.2		gene06868	-	4.6625	25.3	4.69	2.3									gene01459	-	2.5675	0.6125	2.845	0.33
gene01291	-	15.8775	0.5825	0	0		gene06914	-	14.0275	72.705	29.295	22.8375									gene00102	-	2.445	2.785	2.0725	1.0025
gene01293	-	0	3.0825	4.07	4.4825		gene06925	-	120.257	82.865	93.21	115.868									gene07505	-	8.32	21.7675	12.2325	5.785
gene01294	Rnz	22.6725	23.8075	16.4	14.7075		gene06936	-	4.18	1.4825	5.9775	8.51									gene05132	-	1.2775	1.085	0.6225	0.2875
gene01297	Rpl17	219.105	1033.55	899.315	920.085		gene06940	-	6.465	2.6475	4.5375	6.2975									gene04997	Coac	5.9375	17.515	13.115	9.825
gene01298	-	38.64	151.005	291.87	303.868		gene06941	-	9.3475	41.99	19.6875	21.92									gene05662	-	0.9925	1.4825	0.6925	0.465
gene01311	-	1.68	45.5875	603.14	902.597		gene06942	-	0.5525	14.94	5.2775	1.4975									gene07501	-	0.49	0.3575	2.2875	2.34
gene01314	-	54.9025	15.38	18.0775	13.405		gene06974	-	1.785	0.1975	0.9175	1.0275									gene07551	Adk	12.545	9.9925	8.9575	6.72
gene01315	-	70.8175	39.185	35.93	29.7025		gene06975	-	36.63	56.5175	31.2625	30.785									gene08346	-	0.3225	3.345	3.4725	5.5025
gene01319	-	89.7975	34.3075	46.43	43.93		gene07011	-	41.71	10.8475	53.0325	48.1975									gene04231	NA
gene01335	-	2.3825	15.1225	11.4975	11.975		gene07012	-	0.3675	0.0175	0.2175	0.1875									gene05142	-	15.065	15.385	22.76	43.3625
gene01336	-	0.0875	7.305	5.7625	5.0475		gene07013	-	6.275	21.515	10.695	13.845									gene04688	Ncs2	0.5025	2.4625	3.11	4.45
gene01337	-	127.505	2.015	16.2475	5.04		gene07020	-	2.6575	12.5925	13.6275	3.61									gene06497	-	2.8975	2.6875	2.335	1.57
gene01346	-	21.5925	3.2625	11.8875	13.6075		gene07048	-	191.773	696.19	634.122	628.845									gene00232	-	1.865	2.0075	2.0725	1.2275
gene01348	-	89.43	52.985	37.7525	24.8825		gene07054	Kre33	8.1925	30.5675	22.3675	21.92									gene01210	-	0.4725	0.0475	0.14	0.08
gene01349	-	120.335	30.5025	22.2025	10.41		gene07119	-	59.915	206.865	112.892	99.735									gene11275	-	0.45	7.9075	1.2475	6.0525
gene01351	-	38.775	22.8225	18.5725	15.5725		gene07123	-	44.05	155.062	75.5475	87.07									gene04146	-	1.6625	2.33	5.1475	5.4625
gene01355	Mtr10	0.1475	4.22	6.865	5.135		gene07124	-	38.1375	131.032	110.615	102.338									gene04382	-	10.6875	10.5	31.69	32.33
gene01361	-	3.4125	11.56	17.4275	18.645		gene07137	-	11.545	38.0975	20.4	12.89									gene02232	-	25.835	31.9575	66.7425	96.5025
gene01363	-	7.7225	2.56	2.5925	2.2575		gene07147	-	29.68	94.91	80.32	74.445									gene00972	-	4.36	9.925	11.185	12.8975
gene01365	-	7.0275	92.2625	143.88	136.89		gene07174	Nsr1	236.287	982.067	585.575	322.375									gene06475	-	14.1225	16.8975	14.9925	8.8375
gene01367	Metf	76.445	57.53	27.58	21.1425		gene07261	-	22.8875	8.8175	23.19	31.9275									gene08168	-	4.155	0.595	4.1425	0.495
gene01368	-	0	110.515	63.8	31.25		gene07364	-	25.9325	17.4275	30.4325	23.105									gene00734	-	0	0.56	0.5625	0.555
gene01369	-	2.015	7.92	27.29	96.415		gene07399	-	0.73	0.305	0.6775	0.55									gene11207	-	3.1475	11.415	3.075	1.1325
gene01374	-	26.6975	110.388	219.752	264.123		gene07406	-	34.0975	20.38	34.3375	41.715									gene10533	-	12.1525	6.85	18.9025	24.28
gene01377	-	73.2275	55.8775	35.0825	28.02		gene07410	-	1.735	7.785	3.785	7.055									gene02080	-	0.32	0.155	2.0275	2.065
gene01384	-	51.7125	485.43	1688.44	1742.85		gene07419	-	175.9	75.835	233.798	221.562									gene04181	-	0.59	0.9875	2.275	2.56
gene01385	-	31.47	958.625	651.398	610.375		gene07437	-	74	272.033	134.775	108.132									gene07954	-	2.7475	2.1825	3.5025	1.5675
gene01390	-	15	4.1775	0.9425	0.09		gene07439	-	0.725	0	0.6	0.31									gene09410	-	2.155	3.0425	6.2875	10.285
gene01392	-	241.518	74.41	128.298	108.86		gene07455	-	25.2825	61.06	30.495	18.4325									gene01674	-	10.36	7.8	6.385	6.365
gene01401	Pfka	132.735	49.99	37.2025	29.6375		gene07469	-	0.085	1.2975	0.2925	0.2775									gene09883	Rpsg	2.2125	3.2875	2.0275	0.895
gene01404	-	182.762	10.7625	6.21	5.1		gene07497	Tef3	222.998	800.372	382.358	315.683									gene10807	Xap5	78.2325	103.558	79.95	71.0325
gene01405	-	36.8775	40.7675	16.7225	6.3125		gene07500	-	20.6	9.02	24.4825	34.985									gene02005	-	10.7625	9.6625	17.42	32.8075
gene01406	-	77.14	30.345	20.1225	18.405		gene07524	-	64.4675	7.1225	40.1775	33.6									gene01480	-	12.22	18.7425	29.3675	36.155
gene01413	Rps15A	14.3825	91.425	49.725	61.4225		gene07550	-	290.322	1053.13	678.258	449.59									gene05927	-	7.1625	3.585	5.485	4.9425
gene01414	ClpB	2353.45	88.8975	61.5675	62.655		gene07564	-	1.955	12.38	5.9475	4.745									gene11268	-	3.985	7.24	11.1175	12.98
gene01424	-	30.0475	110.302	122.132	102.502		gene07594	-	10.1775	29.795	22.1625	17.215									gene11281	-	13.07	27.645	26.52	20.8575
gene01435	-	11.71	4.1025	4.19	3.91		gene07604	-	11.78	34.35	34.0675	28.8975									gene07868	-	1.0675	2.515	0.9675	0.4375
gene01443	-	26.7325	266.858	344.658	398.928		gene07605	-	2.0525	5.775	5.71	4.915									gene05225	-	0.365	0.0525	0.2125	0.025
gene01446	-	485.467	62.18	0	0		gene07627	Clpx	6.185	17.47	14.7125	14.3375									gene09166	-	40.1825	52.085	50.1025	16.3275
gene01448	-	767.433	62.16	65.6475	60.8525		gene07692	-	12.2275	43.4325	22.925	11.9925									gene11260	-	18.485	21.155	12.44	10.29
gene01450	-	10.6725	34.49	121.843	86.0825		gene07731	Face2	34.36	90.1025	66.365	75.62									gene02857	-	0	0.0125	0.33	0.4125
gene01451	-	3.68	8.6675	36.525	26.82		gene07735	-	4.445	13.2525	8.05	6.7325									gene02937	-	9.155	11.7875	25.26	37.7325
gene01456	-	0.7425	4.1725	4.455	3.6025		gene07736	-	1.92	6.385	4.775	3.1125									gene02000	-	18.135	12.79	5.145	3.7475
gene01462	Rpl8	225.702	1497.72	1138.36	1189.98		gene07758	Pma2	221.075	826.753	536.038	425.58									gene00890	-	1.58	1.0225	2.6975	9.5425
gene01463	-	0.445	3.095	5.3125	3.2025		gene07759	-	10.925	4.26	20.0925	8.0275									gene07776	-	3.2425	5.3875	5.1275	2.335
gene01465	-	50.1825	32.6525	31.885	29.5825		gene07763	Dhr1	3.56	17.9125	8.2325	4.7575									gene11161	-	2.1925	1.8275	1.94	1.3125
gene01466	Ret2	12.98	42.965	44.555	52.765		gene07774	-	38.52	21.6325	39.205	40.3025									gene10111	-	1.975	0.8925	0.6325	0.3075
gene01468	-	153	70.7925	129.562	187.618		gene07821	-	17.1225	42.735	33.7875	27.805									gene03896	Csn5	7.1725	21.7425	24.8525	46.5325
gene01469	-	3566.36	634.283	361.548	233.52		gene07824	Rsl1D1	76.05	235.19	131.222	107.685									gene02119	-	4.7875	2.0175	3.025	2.22
gene01470	-	6.035	1.6875	1.1825	0.695		gene07854	-	0	5.01	0	0.0025									gene07279	-	10.7125	23.455	10.9475	5.1575
gene01473	Ada5	34.83	16.0475	17.6225	14.4875		gene07869	Acef	93.465	268.887	117.442	100.345									gene04110	-	0.0175	0	0.0875	0.4575
gene01476	-	21.275	109.998	109.007	92.765		gene07871	Ssb	36.4825	158.523	57.5275	54.3575									gene02003	-	2.53	3.48	2.03	1.3875
gene01477	-	30.45	1015.83	1282.74	959.75		gene07911	-	5.5075	0.305	1.01	1.27									gene01709	-	0.72	1.1025	0.525	0.0875
gene01487	-	40.935	27.8725	15.1125	12.51		gene07962	-	3.835	14.5225	9.0275	8.0975									gene07973	-	1.4	4.4275	3.7175	4.0725
gene01489	-	53.1625	8.3475	7.8225	4.4125		gene07965	-	167.6	134.065	256.053	280.493									gene01050	-	4.7475	2.4425	1.5725	2.4875
gene01494	-	259.745	66.415	51.6275	43.92		gene07979	-	12.3675	8.5025	12.2625	14.04									gene01089	Pvda	37.61	25.8625	26.905	20.5075
gene01497	-	82.3425	14.415	29.085	28.4025		gene08011	-	54.9225	25.515	43.83	60.865									gene07520	-	9.0175	3.71	4.72	1.535
gene01498	-	2.1275	0.0425	0.13	0		gene08062	-	4.4925	18.5825	6.9075	7.4575									gene01884	-	0.8375	0.13	0.2775	0
gene01499	-	119.933	48.53	43.8025	40.645		gene08097	-	47.9325	104.547	72.21	67.825									gene04247	NA
gene01500	-	45.85	18.8	19.8975	12.205		gene08104	-	3.805	2.55	4.3975	3.8775									gene00231	-	0.73	0.275	0.6525	0
gene01501	Drs1	15.7175	64.7375	46.275	9.2825		gene08134	-	4.1275	2.32	3.525	3.985									gene04475	-	0.8125	3.5475	2.58	3.985
gene01502	-	111.377	0	0	0		gene08137	Ant	1997.84	8222.5	4200.35	4102.53									gene00263	-	1.11	0.27	0.385	0.1725
gene01504	-	1.35	8.1825	8.865	5.355		gene08152	-	5.1975	3.05	4.48	4.3025									gene06349	-	0.8925	2.24	0.92	3.9225
gene01507	-	546.207	52.205	36.11	116.653		gene08172	-	32.9075	52.785	41.865	38.76									gene11098	-	2.1325	13.0175	2.4925	8.6675
gene01508	Efeu	410.66	40.2475	44.7675	52.1525		gene08173	-	6.825	5.46	8.58	7.0975									gene04618	-	0.0525	0.2575	0.5175	3.245
gene01509	-	92.58	19.18	15.75	13.0725		gene08182	-	18.2625	10.3025	15.965	14.2									gene07938	-	3.8075	6.475	7.905	13.8925
gene01511	-	0.36	46.5825	66.15	51.2825		gene08200	-	0	0.6575	0.49	0									gene02947	-	1.3625	2.9225	3.46	4.1325
gene01516	Hpra	2.375	0.2625	0.3625	0		gene08207	-	1.7175	19.1675	3.92	0.4825									gene02761	-	3.7525	24.9475	31.885	27.6025
gene01518	-	0.195	2.295	11.6775	9.4925		gene08208	-	2.6225	15.34	2.79	2.295									gene02928	-	0.085	0.09	0.1575	0.885
gene01522	-	37.4125	10.325	11.3	11.83		gene08255	-	18.2875	6.0325	10.1225	11.385									gene07644	-	5.325	14.4025	19.08	21.16
gene01523	-	4.3425	29.695	24.4925	36.985		gene08257	-	10.13	9.9175	9.185	7.9075									gene09551	Rpl27	1.765	10.0475	6.865	7.005
gene01524	Phod	3.0125	65.5075	43.87	30.4625		gene08285	-	27.63	7.6375	25.225	24.77									gene04346	-	5.7975	6.4425	4.885	3.0825
gene01525	-	4.675	1.7825	1.13	1.7325		gene08335	-	3.195	124.127	5.1625	4.225									gene08388	-	0.875	0.8625	0.6425	0.465
gene01526	XEG1	2.43	51.97	160.947	192.28		gene08336	Polr1E	84.1175	407.103	129.752	123.257									gene02973	-	0.21	0	4.8475	3.3175
gene01529	-	6.2775	29.325	44.28	27.9		gene08340	-	4.23	1.7375	3.89	3.215									gene02599	-	0	0.3925	0.0925	0.7075
gene01530	-	497.615	181.113	155.273	120.885		gene08342	-	4.685	23.9425	12.7475	9.255									gene00113	-	3.8075	4.4175	11.7025	16.265
gene01531	-	105.51	0.97	0	0		gene08373	Brix1	14.42	98.895	29.9125	24.795									gene09152	-	1.95	0.3325	0.9	0.17
gene01532	-	2094.36	181.757	207.252	227.87		gene08385	-	2.3975	13.6525	3.975	4.2825									gene01383	-	36.705	49.6525	51.1625	24.965
gene01535	-	505.808	1578.67	1397.07	1628.77		gene08387	-	0.3575	1.7325	0.5425	0.655									gene07316	-	10.4675	8.2325	12.4375	6.455
gene01541	Adk	227.275	61.68	73.4675	78.7625		gene08391	Sera	8.2775	53.69	18.1425	9.5575									gene04243	NA
gene01549	-	0	27.1175	62.8575	60.5725		gene08403	-	387.183	171.643	532.362	657.592									gene03143	-	0.0475	0.07	0.3575	0.6175
gene01550	-	91.5175	45.04	41.695	36.8775		gene08425	-	12.6275	56.7625	32.955	27.93									gene08589	-	148.803	150.925	215.105	284.325
gene01551	-	1.6875	10.32	70.555	98.375		gene08435	-	4.7525	17.0425	5.59	5.7975									gene00015	-	0.9425	0.185	0.845	0.2375
gene01559	-	577.418	279.355	378.86	275.947		gene08436	-	78.11	292.585	137.917	99.525									gene02015	Amie	0.7925	0.37	0.7525	0.1675
gene01569	Gst	155.417	67.6025	29.4225	28.8025		gene08457	-	6.665	3.54	5.7525	7.04									gene07131	-	2.62	0.515	1.6825	1.2175
gene01571	Amya	59.71	10.7575	6.1825	7.3325		gene08489	-	3.5175	1.955	4.81	2.8125									gene03481	-	0.835	2.7	6.6575	8.1525
gene01572	-	102.743	11.0125	5.79	5.62		gene08528	-	1.0025	4.695	3.6375	2.6575									gene04457	-	0.45	1.04	1.095	2.3425
gene01573	-	2.48	10.435	10.93	9.3425		gene08549	Sap49	44.14	113.695	65.8675	70.235									gene10346	-	0.1425	0.17	0.39	0.84
gene01575	-	99.76	549.855	481.39	539.158		gene08572	-	19.27	13.4125	19.3	20.3725									gene06223	-	0.51	0.1175	0	0
gene01579	-	14.6825	8	7.015	5.2825		gene08576	-	24.925	103.805	34.1025	44.6									gene01848	-	5.9225	1.15	14.1375	1.575
gene01583	-	41.745	21.64	20.335	17.715		gene08612	-	0.2175	5.0625	0.075	0.0125									gene03865	-	2.615	3.4075	10.22	9.6725
gene01585	-	0.2775	17.245	54.3975	90.8525		gene08634	-	0.145	3.6375	0	0									gene01492	-	0.1625	0.275	0.8475	0.9025
gene01586	-	165.66	201.648	24.845	25.885		gene08642	-	9.1625	10.055	9.345	13.48									gene04875	-	0	1.1625	1.38	2.7675
gene01590	-	0.125	2.5875	5.3575	4.74		gene08649	-	11.595	42.0375	14.14	8.5725									gene09016	-	18.6675	24.6675	12.76	8.05
gene01601	-	13.6375	6.765	4.14	5.55		gene08667	Dnajc24	6.6575	28.97	14.8375	11.215									gene00586	-	4.3575	4.0075	2.41	1.185
gene01602	-	79.795	13.65	12.745	11.12		gene08693	Spp27	38.535	77.9825	85.18	86.795									gene11291	-	0.7375	0.845	1.8775	2.3075
gene01607	-	86.5025	49.225	17.4175	12.7675		gene08702	Dsl1	31.585	216.032	146.4	47.16									gene04278	NA
gene01608	-	8.18	208.82	495.173	452.637		gene08704	-	0.0925	0.9	1.4725	0.395									gene04260	-	306.755	227.185	482.495	204.095
gene01611	-	8.8875	81.9475	53.98	57.335		gene08737	Hisg	22.505	65.0725	54.64	56.705									gene05084	-	2.4725	1.69	3.735	1.295
gene01618	-	42.14	18.2975	24.32	23.955		gene08752	Mrps29	36.72	131.42	83.9275	77.365									gene03889	-	2.3825	3.56	0	0
gene01620	-	10.1875	33.0625	42.7075	57.755		gene08794	Kat9	4.1275	44.915	16.7775	12.64									gene10161	-	34.725	27.675	112.625	92.0575
gene01621	-	4.525	30.2875	60.4275	90.19		gene08813	Nle1	26	43.8075	28.0925	15.52									gene01454	-	0	0	1.35	2.9925
gene01626	-	47.3175	13.5425	13.34	14.83		gene08814	-	62.28	44.0725	71.565	66.75									gene01685	-	0.0925	8.4775	1.1525	2.905
gene01627	-	66.8275	15.9875	9.845	9.9275		gene08825	-	316.56	178.155	234.39	229.898									gene01768	-	17.695	22.385	15.52	12.255
gene01636	Aup1	0	2.19	13.14	17.4025		gene08832	-	112.993	40.8325	133.958	222.833									gene00715	-	3.4425	1.8325	1.2425	0.1975
gene01637	Ipo1	61.4025	51.9425	49.83	45.745		gene08835	Rent1	6.0175	4.0325	6.0825	5.155									gene08898	-	16.5075	5.2	8.6	6.875
gene01641	Scs7	2775.5	290.48	169.308	134.627		gene08837	-	0.74	0.055	1.2525	0.5875									gene00544	-	1.5825	1.0375	2.6525	0.8425
gene01645	-	3.7225	29.76	28.4875	19.39		gene08853	-	25.1175	72.69	69.245	58.13									gene04279	NA
gene01652	-	131.315	128.692	80.9125	88.5975		gene08865	-	1.8125	0.595	1.12	1.795									gene06615	-	1.245	3.3725	4.9875	4.2775
gene01656	Moaa	235.785	134.08	70.705	59.7925		gene08875	-	7.6	48.15	14.165	5.285									gene08267	-	0.4825	0	0.755	0
gene01658	-	122.832	9.4925	19.15	15.78		gene08880	-	13.3025	43.5475	13.685	19.1025									gene01603	-	0.8075	1.2125	1.8025	0.1475
gene01659	-	44.405	3.155	4.7575	2.2225		gene08887	-	10.705	9.4125	11.0225	18.495									gene07721	-	0.1575	1.2375	1.285	1.1425
gene01660	-	10.4775	4.0375	7.15	5.4625		gene08900	Args	20.2125	21.35	18.66	25.925									gene10414	-	0	2.6725	0	3.5975
gene01662	-	6.105	0.725	0.125	0.355		gene08901	-	22.29	6.02	25.305	17.355									gene04305	-	0.655	0.275	0.325	0.1675
gene01664	Afca	1.2275	5.905	16.96	31.8375		gene08908	-	85.035	52.925	98.6425	73.065									gene08810	-	5.705	8.1125	4.31	2.535
gene01668	-	5.14	9.055	16.5925	4.995		gene08927	Pak1Ip1	6.095	42.3075	10.1425	2.3075									gene09613	-	0.32	1.16	0.96	1.3075
gene01669	-	0.02	5.1725	6.4025	3.375		gene08938	-	14.11	7.8575	13.175	14.84									gene00467	Fucp	13.6575	55.0875	55.6425	39.1525
gene01672	Amie	77.16	103.995	163.185	171.915		gene08941	-	53.9975	4.4225	8.5175	13.495									gene05033	Argf	0.77	4.25	0.97	5.7375
gene01673	-	930.633	497.957	526.053	401.575		gene08949	Smb	122.155	470.967	361.2	349.255									gene05852	-	3.005	1.935	2.4975	0.8675
gene01676	-	119.642	504.175	479.892	492.868		gene08950	Rpl11	0.0725	3.5375	0.93	0.53									gene06080	-	0.0575	0.1275	0.415	0.2975
gene01679	-	6.6775	38.87	389.022	338.618		gene08961	-	4.765	0	9.3625	2.305									gene07118	-	5.955	4.36	11.515	2.3475
gene01680	Mrp	9.1525	38.6075	40.1225	36.1975		gene08967	-	33.435	124.507	77.5375	80.2975									gene09128	-	0.52	0.6775	1.5325	2.1725
gene01682	-	1.0175	6.945	4.915	4.3175		gene08987	-	9.9325	2.69	8.605	8.0625									gene08586	-	1.5425	1.9925	1.065	0.985
gene01683	-	0.6025	10.9775	10.5075	7.95		gene09008	-	2.7575	7.095	6.3025	4.4975									gene04665	-	2.96	8.6725	2.715	2.2775
gene01686	-	4.1425	27.655	33.6	30.3025		gene09009	-	7.5875	30.2525	20.99	20.1675									gene06017	-	0.9	0	0	0
gene01692	-	0.8625	9.6075	16.9575	19.315		gene09018	Tbl3	17.3575	50.67	18.45	12.63									gene10769	-	0.015	0.0925	0.1775	0.135
gene01696	Gspt	32.5675	214.143	199.403	197.31		gene09019	-	0.5575	2.23	1.785	0.8175									gene08163	-	11.9825	0.73	0	0
gene01697	-	0.75	7.065	5.4425	4.925		gene09026	-	14.1625	46.3025	32.4575	38.68									gene05259	-	0.0475	1.065	1.665	2.5325
gene01700	-	0.12	139.315	58.73	13.715		gene09028	-	20.715	66.4525	46.1125	34.6825									gene01259	-	0.3675	0.26	0	0
gene01701	-	6.18	582.135	131.665	33.81		gene09053	-	1.2	77.55	28.2	7.3725									gene07817	-	0.815	3.835	1.0325	0
gene01705	-	25.18	0.79	10.82	6.6075		gene09058	Petc	366.267	1134.2	1033.79	969.15									gene03242	-	3.34	6.945	6.2475	1.8125
gene01708	Argg	2.1225	70.71	35.55	37.0425		gene09064	-	18.1	61.9975	16.86	3.0575									gene07337	-	2.9825	3.96	0.915	0.3475
gene01711	-	1.685	7.715	22.685	21.2825		gene09125	-	0.025	0.005	0.0225	0.0125									gene05922	-	0.11	0.045	0.525	0.945
gene01717	-	3.53	53.5775	47.105	107.12		gene09130	-	2.0225	0.455	4.065	2.1675									gene08496	-	0.535	0	1.4575	0
gene01719	-	98.595	52.03	42.7175	47.7125		gene09189	-	2.94	0.5275	2.115	2.805									gene10758	-	10.7325	4.94	1.685	1.065
gene01720	-	8.86	0.3475	0.42	0.145		gene09225	-	4.655	13.4175	12.385	9.2775									gene05919	-	5.145	9.28	5.205	3.075
gene01722	-	2.3975	12.8375	5.9025	11.085		gene09253	-	12.42	8.6975	15.655	14.4475									gene02571	-	1.96	2.0375	1.9525	26.475
gene01724	-	35.5825	17.145	12.3575	13.0825		gene09262	-	11.655	8.855	16.255	14.3625									gene00268	-	1.5225	1.1175	0	0
gene01727	-	1.1575	12.07	14.25	15.11		gene09276	-	6.93	24.3825	34.0175	18.925									gene00697	-	0.3975	0.2125	0.9425	2.7975
gene01731	Ptpa	81.4	10.07	19.6575	25.465		gene09278	Rpsq	42.4775	167.838	74.8425	62.24									gene09439	-	3.055	5.955	6.61	14.79
gene01732	-	20.9025	8.17	4.985	4.995		gene09288	-	23.5075	14.495	19.11	15.7825									gene03147	-	21.1225	20.7575	12.58	4.83
gene01734	-	0.0375	1.6425	1.0525	1.895		gene09319	Lcp5	3.6875	51.885	12.885	9.2725									gene01265	-	1.1925	1.535	0.9075	0
gene01736	-	29.9575	99.05	171.48	201.718		gene09356	-	0.8425	2.67	2.05	0.8875									gene08637	-	83.3475	91.1725	88.5275	77.88
gene01739	-	24.93	7.4075	12.9975	12.515		gene09357	-	64.6975	224.1	112.733	94.305									gene01301	-	1.81	0.5675	1.25	0.9525
gene01742	-	9.6825	4.5375	4.765	3.3225		gene09358	-	4.8625	17.7875	9.615	7.8									gene10256	-	0.1225	0.4525	0.16	1.0975
gene01746	-	69.3925	1.345	0.5475	0.2575		gene09374	-	5.665	18.755	10.3025	8.1275									gene04234	-	263.043	267.92	369.938	192.132
gene01747	-	114.748	19.195	25.245	22.5625		gene09376	-	5.2825	31.2725	8.835	8.0775									gene01326	Atp6H	7.3875	8.51	7.295	3.5625
gene01751	-	6.6875	34.0775	134.083	149.71		gene09425	-	19.2475	57.6775	25.9675	15.76									gene06169	-	7.22	7.6	9.7775	3.57
gene01753	-	3.545	11.805	15.3325	22.7825		gene09430	-	30.835	12.18	77.7725	104.812									gene08786	Rple	0.785	2.21	0.6175	0.1475
gene01756	-	470.637	96.1025	28.4075	53.1175		gene09482	-	25.0325	6.5375	13.395	17.035									gene06658	-	0.93	0.365	0.35	0.31
gene01757	-	379.16	65.5875	39.3375	32.75		gene09494	-	59.96	38.6925	59.16	101.463									gene05687	Deoc	8.99	8.265	41.0275	38.625
gene01771	-	86.3575	4.89	4.4475	3.325		gene09536	-	3.7225	15.61	10.7425	5.6475									gene07499	-	1.1425	3.2175	1.89	6.3925
gene01773	-	1.0225	2.9025	9.8275	4.7575		gene09539	-	5.555	20.4	13.7125	11.81									gene07411	-	1.795	2.9725	2.51	8.97
gene01776	Swi6	4.25	15.5	21.3225	26.11		gene09546	-	4.405	1.385	3.8525	3.595									gene07426	-	9.375	14.9475	6.35	6.715
gene01780	-	21.1175	2.45	2.9825	2.8475		gene09578	-	46.5775	74.6175	177.26	194.833									gene04339	-	4.34	1.5575	1.575	0.03
gene01782	-	29.5475	257.077	224.808	156.2		gene09614	Mnr	1.045	7.205	2.1475	1.5175									gene05843	-	1.8275	0.9525	1.3725	0.1625
gene01785	-	15.28	3.5325	6.875	9.4925		gene09620	-	49.565	172.295	105.377	79.9625									gene04546	-	1.84	1.1725	3.0825	0.295
gene01786	Manb	0	0.38	3.5375	6.0275		gene09651	-	0.3425	2.13	1.1	0.5025									gene07065	-	0.3775	0.285	0.2075	0.065
gene01794	-	0.46	6.065	9.135	8.3		gene09657	-	44.32	5.9125	58.31	42.2825									gene09754	-	15.265	14.1425	7.26	19.75
gene01795	Scpx	0	3.895	105.888	74.2325		gene09658	-	561.058	230.697	430.353	497.572									gene02414	-	0	0.2275	0	0.77
gene01796	Cysj	7.1875	87.9275	74.7125	75.165		gene09660	-	58.9175	41.955	52.925	50.4025									gene08287	-	0	0.445	0	0.8825
gene01799	-	236.89	50.1625	21.8225	22.2325		gene09668	-	4.1475	12.2325	7.47	7.38									gene06618	-	0.39	0.505	0.945	1.6475
gene01800	-	11416.7	646.768	24.3	0		gene09706	-	1.4425	0.2925	0.9225	1.485									gene06425	-	4.25	1.4125	2.7325	2.6675
gene01801	-	1775.77	107.245	22.6	16.44		gene09707	-	7.025	3.1325	11.6925	7.35									gene06999	-	6.5775	1.085	2.87	0.2
gene01804	Sera	21.9375	67.3775	191.947	160.942		gene09733	-	218.322	97.9575	146.762	190.885									gene04739	-	1.2625	3.51	3.86	3.57
gene01805	Gloa	83.895	309.16	536.357	558.355		gene09740	-	13.725	9.7675	12.515	13.34									gene01916	Fbaa	0.4325	0	1.135	15.0325
gene01808	-	3.52	14.6925	62.605	110.735		gene09747	-	6.6975	47.42	19.15	8.82									gene02400	-	0.4425	0.4325	1.49	1.325
gene01817	-	16.8875	7.635	9.3825	9.74		gene09749	Rtca	7.1125	0.0525	7.45	7.95									gene08050	-	5.9425	11.7275	4.64	3.34
gene01823	-	247.97	764.467	1464.03	1339.9		gene09782	-	3.875	12.96	10.7225	7.4275									gene02070	-	2.79	0.8775	1.5425	0.9875
gene01835	-	9.2975	1.235	2.9875	0.4975		gene09788	-	0.725	2.4775	1.13	0.5875									gene10744	-	1.0925	1.43	0.68	0.3575
gene01837	-	50.0425	11.5225	17.4975	13.545		gene09789	-	22.975	70.3675	44.8325	42.7									gene02136	-	0.6725	0.2925	0.045	0.025
gene01840	-	29.8	5.4225	11.13	14.4525		gene09797	-	15.3475	63.94	31.2775	21.45									gene06512	-	6.2525	8.8275	58.19	66.5125
gene01844	Gfa	9.3475	251.095	360.14	445.762		gene09815	-	33.38	7.8025	36.1025	31.6525									gene02538	-	0.275	0.155	0.12	1.465
gene01846	-	613.385	73.3125	73.765	72.4575		gene09837	-	33.64	2.7725	13.8275	24.135									gene09106	Mis14	6.52	8.1625	6.9	4.14
gene01853	Phod	16.17	172.732	174.393	137.148		gene09854	-	6.4425	1.5725	7.73	10.385									gene07356	-	0.9925	0.265	0.22	0.1775
gene01856	-	97.8225	58.3975	61.985	59.67		gene09863	-	56.22	30.9525	74.595	78.405									gene06711	Yth1	0.49	21.1725	16.3825	18.19
gene01867	-	26.2225	92.6125	101.06	103.59		gene09887	-	0.1775	0	0.2125	0.0925									gene10756	-	0.07	0.0575	0	0.47
gene01874	-	135.493	440.223	580.405	643.692		gene09896	-	5.395	22.905	14.6875	9.615									gene00399	-	1.315	3.2275	1.525	0.86
gene01879	-	435	140.282	111.957	128.5		gene09923	Iswi	9.9225	37.8	31.135	27.2775									gene05695	-	1.2325	2.96	4.96	4.355
gene01881	Trm7	5.335	29.39	20.35	20.99		gene09927	-	7.245	2.6675	13.5375	22.3675									gene01066	-	33.5825	73.89	40.465	30.5
gene01885	-	15.305	2.58	1.2025	1.1625		gene09957	-	0.105	1.305	0	0.6525									gene09514	-	3.7825	2.885	2.785	2.445
gene01893	-	329.087	124.205	105.218	115.145		gene09969	-	45.4525	27.9475	34.88	48.5475									gene09691	-	0.275	0	3.085	5.19
gene01898	-	88.78	39.9225	35.6775	33.915		gene10007	-	7.1225	24.1225	8.6175	6.9925									gene09898	-	4.235	5.3775	5.1875	2.695
gene01900	-	106.177	13.0025	31.7575	45.6225		gene10015	Sec17	130.68	90.4125	137.675	134.54
gene01901	-	112.72	32.78	39.755	44.87		gene10025	-	2.32	0.215	0.775	1.265
gene01903	-	20.0825	9.56	10.9575	9.9625		gene10038	-	0.1875	2.1325	0.315	0.18
gene01909	-	244.382	64.84	79.57	108.08		gene10082	Rpmb	12.8825	66.49	38.145	36.03
gene01910	-	31.62	7.2775	10.2425	6.5625		gene10108	-	7.4225	3.6175	10.4775	6.8825
gene01911	-	7.0575	0.1575	1.0825	0.39		gene10138	Has1	45.0475	135.825	71.2425	43.0325
gene01914	-	0.7375	59.5475	147.338	206.08		gene10147	-	19.9225	10.51	18.985	14.545
gene01915	-	1.605	32.93	104.037	122.847		gene10172	-	80.505	46.0275	109.175	92.285
gene01930	-	0.58	3.54	5.675	5.1525		gene10197	-	5.36	3.8275	6.235	3.5925
gene01935	Rpl7	312.152	1612.78	1451.21	1630.84		gene10206	-	0.3275	1.64	0.4875	0.4175
gene01938	-	94.8025	50.275	50.515	47.7175		gene10209	-	2.155	0.0625	1.365	0.485
gene01948	-	84.25	5.225	3.4675	2.5375		gene10212	-	44.35	3.5375	20.7475	66.165
gene01949	-	25.375	1.955	1.15	1.0925		gene10231	-	1.2125	0.07	0.2175	0.6975
gene01950	-	79.1825	4.47	2.43	3.18		gene10240	-	6.1125	0.9125	2.37	4.29
gene01951	-	223.028	39.9875	30.7775	28.6525		gene10252	Prsa	89.1675	271.803	291.983	197.093
gene01952	Cysq	58.48	231.097	265.733	225.227		gene10261	-	5.695	18.5575	12.685	9.5025
gene01954	-	0.955	18.06	12.36	11.3925		gene10313	Purf	86.625	251.53	114.168	85.905
gene01958	-	3.5975	1.54	2.0025	0.8325		gene10317	-	36.52	27.935	31.1025	29.3525
gene01960	-	0.3025	9.3725	8.3075	9.94		gene10332	-	1.2875	5.05	3.895	2.425
gene01961	-	37.5775	2.4225	7.78	6.8575		gene10369	-	0	12.9825	0	3.48
gene01966	-	14.535	43.3625	57.1575	94.9125		gene10386	-	1.4875	0	0.7775	1.2575
gene01975	-	10.55	4.7875	6.6975	6.745		gene10400	-	28.4175	100.225	64.765	70.0475
gene01976	-	1.225	6.89	14.5375	7.435		gene10402	-	9.475	41.2025	19.445	14.125
gene01979	-	4.6575	16.5675	12.3275	16.4225		gene10475	-	6.1175	32.795	9.305	9.18
gene01980	Rpl7A	119.995	663.055	506.58	537.285		gene10476	-	6.6325	20.3025	16.5675	17.795
gene01981	-	12.4375	43.295	49.355	44.3825		gene10480	-	1.3525	35.215	15.555	17.955
gene01982	-	91.2975	38.2575	67.795	52.7875		gene10481	-	7.5025	12.7925	7.1575	10.435
gene01984	-	349.168	178.305	149.97	132.377		gene10496	Tef3	56.5475	196.588	108.157	81.305
gene01988	-	14.2975	0.1375	0	0.33		gene10511	-	0.0175	5.0125	0.085	0.0875
gene01989	-	67.8725	44.555	29.855	26.6675		gene10512	-	201.72	110.465	198.635	191.415
gene01991	-	373.26	225.14	129.655	93.5425		gene10543	-	0	89.945	0	0
gene01992	-	42.88	186.727	416.478	474.26		gene10544	Dcm	2.7225	13.01	8.96	7.605
gene01993	-	542.558	102.422	106.963	105.772		gene10545	-	91.4275	348.498	233.28	241.477
gene01995	-	21.8975	104.31	671.48	614.143		gene10546	Nat5	9.8375	27.0225	18.245	23.15
gene01997	-	53.065	15.185	27.315	42.175		gene10593	Wdr46	11.13	37.5825	19.1925	14.2725
gene01998	Orp3_6_7	75.485	21.545	39.27	46.9275		gene10608	-	186.235	131.78	144	169.165
gene02012	-	121.68	17.46	46.17	62.0175		gene10653	-	0.06	3.05	1.04	0.7275
gene02014	-	10.625	80.75	176.183	240.14		gene10666	-	6.1075	3.5	7.7275	6.2275
gene02016	-	8.6325	67.995	155.143	175.105		gene10668	-	19.7725	0.54	5.8125	9.0175
gene02020	-	4.6075	1.3675	1.9225	1.7625		gene10672	-	8.74	2.3475	8.4525	5.88
gene02022	-	5.7325	14.5425	41.99	51.37		gene10706	-	157.78	113.42	159.445	147.605
gene02028	-	3.2575	25.445	9.985	23.96		gene10713	-	6.9025	3.94	9.905	9.9675
gene02032	-	5.0375	3.495	2.16	1.87		gene10715	-	19.2675	60.95	45.2175	23.9425
gene02034	Tfb1	72.82	87.6175	56.94	31.5475		gene10763	-	7.1975	0	3.4125	10.85
gene02039	-	246.928	90.8675	180.575	152.113		gene10778	-	64.215	231.472	143.275	147.86
gene02041	Pbug	564.028	46.9875	30.99	21.91		gene10779	Cypd_E	11.05	35.8225	20.395	23.6275
gene02043	-	160.825	49.5875	36.115	43.72		gene10792	-	107.735	67.245	115.448	106.078
gene02045	Lis1	7.82	22.435	23.62	25.625		gene10799	Trmb	11.11	34.9825	24.265	21.2375
gene02051	-	136.463	8.4525	9.4425	6.1275		gene10819	-	3.5575	11.5525	9.2475	6.3225
gene02053	-	6.9075	23.89	34.68	43.455		gene10842	-	4.0175	10.4525	4.82	7.6575
gene02055	-	930.525	415.06	437.355	377.865		gene10852	-	19.2175	58.64	28.6825	20.185
gene02056	-	141.748	21.1275	33.485	34.26		gene10854	Caf5	1.6275	0.37	1.735	1.295
gene02063	Galm	0.4975	27.205	65.215	72.3425		gene10866	-	36.9175	0	1.935	31.0025
gene02064	-	1.365	6.2675	5.51	4.8375		gene10898	-	117.065	428.183	372.125	269.78
gene02065	-	13.7625	54.1925	59.05	36.4525		gene10924	Bop1	38.735	139.923	68.5375	48.355
gene02072	-	128.62	55.3325	53.96	68.4575		gene10952	-	23.2125	71.66	50.8575	46.4725
gene02075	-	208.095	105.963	131.35	75.0675		gene10956	-	0.03	0.96	0.335	0
gene02076	Sers	0	10.8325	10.34	9.9075		gene10966	-	0	5.6525	1.365	0.18
gene02082	-	82.685	233.012	262.817	252.093		gene10968	-	4.955	0.7175	8.8375	8.8325
gene02086	-	0.7575	5.5975	22.965	26.0625		gene10975	-	0.4175	3.8925	1.335	0.2625
gene02089	-	318.54	65.0475	125.073	170.743		gene10976	Amie	85.575	22.2725	44.7975	56.62
gene02092	-	77.15	23.755	11.86	11.6375		gene10977	-	91.89	9.79	30.99	36.5525
gene02094	-	5.48	42.095	66.64	26.995		gene11009	-	3.1425	0.3975	0.7875	2.3875
gene02098	-	719.678	177.92	334.29	279.9		gene11032	Gnl3	20.0825	103.653	41.6275	31.83
gene02099	-	9179.9	2094.64	2507.29	2555.25		gene11062	-	7.3375	43.3225	39.385	12.1325
gene02100	-	57.145	0.6825	4.9925	0		gene11069	-	42.71	178.45	94.235	57.2875
gene02105	-	10.115	73.5975	127.052	182.877		gene11078	-	13.1325	67.3325	27.7575	18.54
gene02106	-	16.845	4.275	7.1575	6.9675		gene11108	-	2.37	22.35	8.1475	8.2425
gene02110	-	4.63	34.52	25.7675	18.2		gene11118	-	23.7125	86.6125	55.34	29.0525
gene02111	-	96.065	4.985	6.585	5.9875		gene11128	-	97.4625	62.1275	80.4775	81.9325
gene02112	-	70.4675	34.3575	31.0625	28.0625		gene11143	-	7.2775	2.385	8.5525	8.0625
gene02118	-	7.9675	1.6	0.57	0.235		gene11149	-	1198.75	618.133	986.192	1245.1
gene02120	-	7.46	70.775	61.2	94.5225		gene11155	Pyrd	12.6225	8.645	26.7125	21.3475
gene02129	-	0.545	0.115	0.2325	0.1775		gene11164	-	0.9775	47.1225	1.5375	0.8575
gene02130	-	5.43	42.67	60.3275	53.6575		gene11168	-	3.5375	21.505	4.5625	2.7175
gene02132	-	105.927	75.9175	95.555	85.0025		gene11179	-	42.245	22.4775	22.735	23.4925
gene02133	Beta-Trcp	25.4875	17.44	12.0825	10.31		gene11184	Speb	3.045	0.0175	11.6425	7.7825
gene02139	-	153.562	24.725	33.1275	20.3075		gene11192	-	3.4975	1.2175	1.945	2.79
gene02146	-	81.66	1.3075	0	0.2325		gene11231	Trmt11	10.7075	48.35	35.255	22.6575
gene02158	-	308.933	160.542	68.5925	129.498		gene11237	-	20.23	80.7525	48.95	41.91
gene02159	-	5.2625	0.8275	0.6625	0.4925		gene11249	Rpse	2.155	32.425	7.305	4.38
gene02160	-	25.2175	13.4975	11.655	11.6175		gene11256	-	0.015	1.3575	0.125	0
gene02162	-	0	0.45	105.593	393.23		gene11324	-	8.5225	3.17	5.395	6.8175
gene02164	-	2.17	6.0725	8.39	6.6275		gene11342	-	1.4875	0	1.235	0.2425
gene02167	Mtap	6.77	68.425	66.3375	67.6375
gene02169	-	8.4675	0.6425	2.8325	1.91
gene02177	-	41.79	22.6125	26.895	24.19
gene02188	-	144.08	65.04	48.2975	59.5475
gene02189	-	29.655	6.11	3.635	3.705
gene02190	-	74.58	0.495	0	1.76
gene02191	-	24.4275	0	0.3175	0.3225
gene02192	-	302.043	77.875	83.73	88.1075
gene02193	Pet56	6.9825	55.6275	26.425	11.4625
gene02196	-	1.4925	14.445	54.3	63.785
gene02215	Rpl6	13.055	50.34	45.85	45.2225
gene02219	-	22.4725	7.295	4.485	8.5475
gene02220	-	3.13	20.56	10.8775	12.46
gene02224	-	40.7975	18.2225	20.335	26.6125
gene02225	-	257.815	56.745	38.66	41.8175
gene02229	Gst	111.175	27.5975	38.445	45.3625
gene02238	-	5261.05	182.29	38.81	177.355
gene02240	-	411.762	39.1	29.865	36.3
gene02245	Glpk	57.5425	211.605	302.93	277.973
gene02252	-	4.495	22.0725	21.9125	22.7175
gene02253	-	3.695	12.1475	19.2575	20.1
gene02255	-	3.0275	23.07	30.71	27.1075
gene02257	Rpl15	454.543	2702.96	2179.76	2420.39
gene02260	-	459.248	197.202	223.387	184.173
gene02261	-	3.4225	29.275	15.8725	22.725
gene02263	Pat	0	14.3875	0.85	3.84
gene02265	Nade	9.7975	27.815	43.5125	57.5825
gene02267	-	888.24	289.13	328.125	333.59
gene02268	-	32.935	7.425	8.1725	6.6075
gene02269	Jmjd5	5.92	19.93	20.8925	18.4675
gene02272	-	1.8675	24.7225	149.083	114.978
gene02273	Lldd	1.4425	8.3175	28.8025	25.22
gene02278	-	4.475	2.1525	2.795	2.2125
gene02281	-	79.035	4.1475	3.525	3.3525
gene02284	-	10.0475	35.87	53.225	31.7
gene02285	-	5.1925	0.8025	0.55	0.875
gene02287	-	129.395	28.1975	11.8975	42.1725
gene02288	-	26.6625	11.09	9.9125	14.54
gene02289	-	15.45	7.26	5.7775	6.325
gene02290	-	4.235	0.4075	1.3125	0.6425
gene02300	-	41.2625	142.822	147.597	155.17
gene02304	-	36.48	14.865	13.845	10.345
gene02305	-	5.635	0.5025	0	0.2625
gene02307	-	23.8725	2.625	4.4	2.68
gene02315	-	1.06	0.1375	0.1175	0
gene02317	-	1.7425	29.215	58.3475	67.915
gene02321	-	1.235	16.53	10.9825	4.8675
gene02323	-	5.81	142.27	212.132	146.81
gene02327	-	71.2625	392.14	339.483	364.897
gene02330	-	130.055	13.2225	24.5325	53.8025
gene02333	-	8.1575	1.5475	2.21	2.7375
gene02340	-	12.105	0.5875	0	0.6825
gene02341	-	4.9725	2.115	1.7925	3.42
gene02361	-	0.0875	20.78	12.9425	20.3325
gene02365	-	137.963	68.2525	59.78	51.35
gene02366	-	17.255	2.81	6.2625	6.4425
gene02367	-	4.605	0.5325	1.8875	2.15
gene02368	-	194.162	14.815	9.765	9.315
gene02369	-	6.93	0.295	0.2425	0.1175
gene02371	-	64.9675	6.5325	11.6975	9.465
gene02373	-	19.0125	10.57	10.965	7.9
gene02374	-	49.18	13.9	16.5225	16.07
gene02376	-	71.515	18.9375	17.355	14.3225
gene02377	-	18.9675	7.2725	6.0175	2.2475
gene02380	-	590.95	224.738	152.605	167.327
gene02381	Hmp	7202.72	748.475	17.4125	8.5725
gene02382	-	66.1175	14.32	25.0975	17.835
gene02385	-	18.67	166.007	253.877	284.375
gene02390	-	9.1925	57.1575	48.8725	52.555
gene02394	-	5.02	2.905	3.315	2.0575
gene02398	-	0.6175	5.205	58.21	106.832
gene02401	-	21.54	6.8325	15.0125	10.53
gene02402	-	15.6075	5.78	7.0425	7.3025
gene02413	-	23.755	10.5725	6.6625	6.4125
gene02418	-	3.85	0	0	0
gene02440	-	16.135	1.49	3.455	1.9225
gene02441	-	3.6075	32.765	68.9425	39.2
gene02443	-	3.9225	18.765	58.195	57.98
gene02444	-	1.885	9.72	11.055	9.395
gene02446	-	21.1625	93.8975	48.34	39.85
gene02451	-	1.545	8.79	21.3375	25.9425
gene02455	-	13.3475	7.035	6.975	6.9325
gene02461	Frma	506.647	4643.32	4849.27	4173.29
gene02469	-	0.54	11.665	22.5075	20.88
gene02475	-	5.91	4.065	3.84	2.185
gene02476	-	69.03	12.355	32.9	25.3575
gene02483	-	463.467	14.45	4.045	5.7175
gene02484	-	353.983	14.175	3.3625	0.47
gene02486	Zip7	30.6125	87.1	106.225	103.175
gene02489	-	6.575	31.6625	91.5	123.29
gene02492	-	5377.18	143.752	45.2675	89.6075
gene02495	-	1.82	129.91	274.418	291.21
gene02496	Rpl23	254.935	1579.46	1301.66	1373.92
gene02499	-	352.64	87.055	91.9225	120.427
gene02502	-	43.975	145.863	200.118	210.037
gene02504	-	3.8875	51.3875	334.99	372.002
gene02507	-	2.055	28.9925	137.808	140.875
gene02511	-	44.7625	20.88	16.2025	19.1575
gene02512	-	83.4725	60.2175	40.795	32.4975
gene02513	-	381.03	129.85	159.387	163.887
gene02514	-	19.12	2.67	3.79	7.675
gene02518	Rnc	737.832	0.425	0	0
gene02519	-	265.78	11.925	11.37	12.9125
gene02520	-	1.96	0.36	0.695	0.5375
gene02522	-	44.305	3.7725	3.065	2.1125
gene02529	-	71.41	11.1525	2.09	2.5925
gene02531	-	12.7425	3.3825	0	0
gene02532	-	52.2425	70.6675	58.8925	56.685
gene02535	-	0	8.4225	146.93	46.055
gene02536	-	3.91	20.69	229.417	133.933
gene02537	-	0.115	31.5475	26.9	11.4725
gene02540	-	67.995	3.6075	8.7325	26.64
gene02541	-	103.627	3.1525	2.27	4.8825
gene02542	-	68.0775	3.52	1.3	1.215
gene02545	-	68.225	0	0	0.0675
gene02546	-	25.285	1.02	1.99	2.3325
gene02551	-	1.03	8.0675	51.595	120.345
gene02557	-	1.015	31.925	37.155	40.0925
gene02560	-	46.375	18.2	22.1625	23.855
gene02562	-	126.218	31.48	8.98	14.2625
gene02565	-	1.6325	43.54	49.2925	71.02
gene02574	-	3.915	1.6325	2.6825	2.06
gene02575	-	15.0475	0.27	0.265	0.3825
gene02577	-	72.63	32.415	30.555	30.9475
gene02578	-	26.39	0	0	0
gene02582	-	39.245	0	0.1825	0
gene02590	-	25.7275	1.4825	1.585	1.745
gene02591	-	101.948	3.345	1.8725	0.92
gene02592	-	2.645	0.2525	0.2875	0.505
gene02593	-	139.137	5.8075	0	0.17
gene02594	-	1037.01	46.1425	12.74	11.985
gene02595	-	39.1175	11.8125	14.925	8.8375
gene02596	-	17.06	5.2525	5.4475	3.74
gene02597	-	33.5025	7.375	8.11	6.9525
gene02605	-	90.8025	19.705	7.16	3.315
gene02607	-	454.885	99.2825	108.343	110.825
gene02608	-	8.8225	1.5475	0.88	0.11
gene02616	-	27.3925	10.4375	11.04	4.405
gene02620	-	34.255	1.465	1.1875	3.915
gene02623	-	29.4825	5.705	18.535	17.3575
gene02627	Tprkb	11.1125	33.2125	49.9325	52.36
gene02629	-	24.465	6.1925	4.47	6.3475
gene02630	-	154.857	40.515	47.645	51.2425
gene02632	-	787.053	250.083	190.26	288.457
gene02638	-	5.5875	67.3475	354.035	352.515
gene02639	-	9.7125	4.72	4.995	5.8025
gene02652	-	14.775	0.06	0.235	0.19
gene02654	-	14.6425	2.385	0.95	0.5525
gene02657	-	2.0275	25.34	35.3825	28.425
gene02659	-	10.175	32.9025	60.9625	66.065
gene02663	-	139.065	94.275	67.66	61.065
gene02664	-	50.0075	19.5675	13.93	13.235
gene02666	-	117.01	51.81	53.6675	55.64
gene02669	-	16.6425	85.77	135.72	98.1625
gene02672	-	18.5575	15.7875	7.8775	8.2075
gene02675	-	16.375	51.4725	64.88	71.45
gene02682	-	238.387	27.1675	39.6375	27.8775
gene02683	-	1133.66	300.02	207.735	202.373
gene02684	-	7.24	0.375	5.4775	5.4475
gene02685	-	106.972	9.59	10.5	10.0475
gene02686	-	252.475	135.34	136.942	137.838
gene02693	-	2.23	176.757	193.18	190.165
gene02695	-	66.8275	9.3825	10.1775	5.7025
gene02699	-	1.79	14.96	10.765	7.24
gene02707	Rpl5	57.865	440.103	320.473	341.155
gene02708	Arp2	143.89	882.003	759.442	857.955
gene02709	-	1.7975	35.4475	43.0025	64.495
gene02711	-	1.655	0.5	0.98	0.5875
gene02712	-	84.1375	307.108	504.5	542.383
gene02719	-	8.93	35.5675	36.9	32.105
gene02726	-	3.2025	40.4175	221.933	175.708
gene02728	-	24.715	74.6775	95.1925	86.0825
gene02729	Mana	9.93	36.7225	41.595	39.325
gene02732	-	82.0925	30.32	24.4025	25.75
gene02736	-	122.948	646.972	721.018	689.85
gene02737	-	9.18	58.245	45.06	45.615
gene02742	-	2.59	11.2475	10.7875	8.445
gene02754	-	65.35	43.335	43.41	39.78
gene02756	-	0.345	4.6975	17.045	23.7325
gene02759	-	1.8125	14.5725	17.46	14.73
gene02762	-	7.4775	33.07	33.2725	24.4125
gene02766	-	61.0025	22.4575	13.28	16.4025
gene02767	-	13.12	40.51	44.3525	47.6175
gene02769	-	3.705	15.4625	20.3075	31.8
gene02770	-	15.7	8.085	3.055	2.925
gene02771	-	4.33	0.025	0.22	0.2775
gene02774	-	8.0125	23.4875	41.69	38.2575
gene02777	Fabg	80.66	0	0	0
gene02783	-	40.4725	6.5225	3.9975	1.69
gene02785	-	16.39	49.0025	99.2725	96.2125
gene02790	-	41.1825	5.4375	9.6975	14.325
gene02792	-	136.507	78.44	76.1	71.135
gene02793	-	227.072	46.325	35.685	28.43
gene02796	-	243.787	63.1425	41.4475	99.615
gene02797	-	111.155	2.165	1.3425	0.26
gene02800	-	25.265	8.095	5.8725	1.9775
gene02803	-	3.37	13.29	13.57	11.3325
gene02804	-	204.577	6.4525	12.8275	6.5
gene02810	-	32.61	6.24	4.6875	5.1175
gene02811	-	24.2925	3.7475	4.935	8.995
gene02819	-	5.93	43.6575	83.62	116.945
gene02825	-	4.05	36.7825	66.0675	70.22
gene02831	Rps21	224.683	1329.95	1204.39	1348.97
gene02845	-	52.445	163.515	216.662	245.923
gene02847	-	28.2075	282.053	427.608	542.425
gene02848	-	111.04	24.8875	30.885	15.7875
gene02850	Rps19	92.615	562.798	458.55	479.348
gene02858	-	0.8025	116.228	102.155	258.908
gene02860	-	2.51	1.6175	1.4725	1.255
gene02861	-	6.1175	33.135	42.9175	41.1625
gene02862	-	9.48	47.115	62.8775	95.625
gene02871	-	406.183	6.1575	3.2375	0
gene02884	-	1463.01	624.668	442.613	386.467
gene02887	-	27.515	138.917	153.455	173.857
gene02888	-	70.075	38.51	36.995	46.745
gene02892	Cdca1	5.5275	25.5975	63.5775	100.093
gene02898	-	1.095	34.5975	82.8025	74.2425
gene02901	-	8.3675	29.76	28.745	30.3525
gene02909	-	3.5375	20.795	17.255	12.9775
gene02913	-	11.6125	0	0	0
gene02922	-	0.455	4.0575	4.8075	2.7425
gene02923	Hppd	0.4475	23.8025	58.0175	59.4675
gene02924	-	11.485	565.173	625.102	562.633
gene02926	Suhb	6.4325	90.41	131.093	158.312
gene02927	Aroq	1.8375	45.3475	51.445	54.2125
gene02932	-	9.4325	2.9775	1.795	0.7075
gene02940	-	157.602	33.5525	42.7625	46.625
gene02943	Phacb	11.7175	113.965	273.587	273.635
gene02945	-	5.67	40.2625	67.9575	71.5825
gene02957	-	72.4975	565.492	591.717	572.215
gene02959	Fip1	0.0875	5.74	6.6175	7.505
gene02965	-	17.995	11.9175	3.4425	0
gene02966	-	1.445	7.99	8.07	11.6925
gene02967	-	11.6225	55.54	36.4875	25.185
gene02968	-	26.075	5.4875	3.91	1.485
gene02976	-	39.3075	10.465	13.835	11.505
gene02982	-	12.475	51.865	28.76	20.145
gene02983	-	1.395	7.9825	2.8425	8.2
gene02985	-	6.3575	46.195	73.6875	73.67
gene02986	-	48.9975	0.375	0	0
gene02994	-	713.913	360.39	352.168	344.082
gene03003	-	12.2	6.65	5.735	4.3375
gene03004	-	160.07	665.4	711.727	528.35
gene03005	-	9.0875	3.815	4.2975	2.555
gene03009	-	12.3425	72.2625	58.4675	90.12
gene03010	-	190.63	118.892	144.22	98.725
gene03012	-	232.843	58.01	31.5875	23.035
gene03013	-	16.0525	9.4775	10.95	5.9475
gene03017	-	18.11	4.0725	2.285	3.2325
gene03020	Lldd	19.855	88.3875	127.623	125.99
gene03027	-	40.035	7.525	11.95	12.8825
gene03029	-	42.32	18.715	18.9075	16.37
gene03033	-	35.01	5.13	3.68	11.4375
gene03046	-	22.665	9.18	8.65	10.205
gene03047	-	445.288	81.0575	69.89	72.5875
gene03055	-	2.445	11.095	85.465	7.415
gene03061	-	29.555	131.597	120.737	128.11
gene03066	-	10558.4	1518.04	2868.26	2997.59
gene03070	-	43.1075	28.8875	14.3375	20.205
gene03073	-	205.21	80.135	65.745	51.5675
gene03074	-	11.03	35.8025	40.5375	41.5375
gene03075	-	38.6025	0.665	0	4.1725
gene03078	-	6.6775	25.2475	26.775	30.6875
gene03079	-	76.1175	14.83	38.0475	32.2625
gene03093	-	137.575	83.8775	58.6925	59.7725
gene03094	Atg18	122.032	54.7075	47.895	66.595
gene03099	Speb	1.355	27.5175	49.7975	59.0175
gene03100	-	11.2475	32.4725	119.603	107.215
gene03108	-	194.085	1135.22	937.375	1009.78
gene03109	Rpl6	4.2775	68.3775	68.765	62.0425
gene03112	Tcp1	192.89	194.76	273.07	311.993
gene03113	-	178.298	4.13	16.35	25
gene03115	Xyna	0.5175	92.4225	361.993	438.103
gene03120	Nipbl	4.97	2.98	2.71	2.59
gene03123	-	43.43	4.525	4.6625	4.9475
gene03128	Rpia	2.2275	96.39	78.2975	79.47
gene03133	-	11.48	5.545	8.045	10.0475
gene03134	Chaa	354.447	25.67	20.9025	25.5425
gene03135	-	1426.63	438.835	441.845	450.275
gene03139	Adhp	9167.25	1454.7	1416.49	1686.32
gene03141	-	37.385	46.6675	15.2425	16.3125
gene03146	Rhogdi	8.9175	44	97.2325	113.38
gene03152	-	40.2625	29.575	24.77	27.37
gene03155	-	80.6675	38.04	38.88	36.8875
gene03158	-	5.615	25.9225	54.7425	59.6075
gene03160	-	5.82	2.65	1.91	2.8325
gene03172	-	4.2725	13.4825	14.085	20.75
gene03175	-	25.585	0.5875	1.8225	0.3325
gene03179	Pdxh	204.245	12.0275	3.5775	2.145
gene03182	Ansa	19.28	3.295	15.3	14.5825
gene03192	Gale	19.575	161.515	129.73	142.77
gene03195	Arc1	24.5125	76.615	64.28	113.835
gene03197	Dcs	7.5575	98.18	52.2225	70.3125
gene03198	-	12.335	0.5775	0	0
gene03201	-	59.9075	199.425	264.76	209.107
gene03204	-	2.75	85.475	134.998	153.97
gene03208	-	1.685	0.2525	0.0825	0.135
gene03209	-	819.607	43.5475	29.185	40.5925
gene03225	-	11.655	7.36	4.1025	1.9325
gene03231	Guaa	11.2875	64.43	30.165	45.2225
gene03236	Cpy	51.1075	227.912	318.012	311.257
gene03237	-	0.625	6.8725	18.185	25.7725
gene03239	-	0.0825	0.9925	0.9	0.735
gene03240	-	0.485	11.3375	2.3375	1.43
gene03249	-	1674.79	401.473	218.495	131.952
gene03253	-	2.355	18.9475	42.525	47.715
gene03258	-	0.925	28.2425	12.155	20.4225
gene03261	-	145.882	9.3625	9.91	7.0075
gene03266	-	237.77	127.618	93.5425	117.31
gene03271	Glpq	6.075	83.315	64.4325	73.475
gene03273	-	24.5025	7.685	7.785	13.8525
gene03285	Adhp	2.345	19.3125	53.27	70.005
gene03288	-	1.5975	10.27	7.3025	7.205
gene03295	-	7.2975	82.9025	174.502	241.855
gene03299	-	45.25	16.85	27.265	25.93
gene03301	-	1.725	7.2675	20.2575	22.98
gene03310	-	291.382	94.1375	51.7425	55.0775
gene03312	-	28.19	15.535	11.22	11.6775
gene03314	-	0.475	14.84	14.3075	7.11
gene03319	-	23.1675	14.555	15.35	13.535
gene03321	-	69.765	6.2825	1.1275	3.9625
gene03325	-	10189.6	5758.79	6659.5	5633.2
gene03326	-	1411.74	728.155	822.085	581.617
gene03328	-	17.0375	8.815	18.0725	10.83
gene03331	-	970.337	156.6	46.55	53.4
gene03335	Ftsj3	45.485	237.062	101.05	96.5475
gene03339	-	10.27	6.375	6.2875	3.3675
gene03342	Sfca	81.7775	54.835	61.215	53.42
gene03345	-	0.4625	16.915	67.8875	75.635
gene03346	-	0.245	11.62	28.3575	38.93
gene03356	Pxmp3	240.815	52.565	32	29.245
gene03362	Phoa	103.688	55.2975	49.03	45.275
gene03364	-	20.855	79.355	76.0075	60.9775
gene03365	Rpl34	163.425	962.938	664.905	788.942
gene03368	-	234.058	88.4575	72.625	74.5775
gene03369	-	29.9775	9.9975	26.96	23.0625
gene03374	-	12.1	651.91	803.105	1190.74
gene03380	Cypd_E	146.5	31.5	10.3	7.2
gene03381	-	5.7975	41.395	90.51	149.75
gene03382	-	6.275	2.955	4.165	3.585
gene03383	-	808.81	157.363	331.075	456.402
gene03386	-	1.9475	23.8325	49.0425	57.4675
gene03397	-	61.0975	17.4925	25.1275	21.5525
gene03399	Gnl	4.305	216.66	218.468	211.505
gene03404	Amt	29.1275	3.865	2.4225	2.9025
gene03407	-	101.263	23.055	46.2425	43.7125
gene03408	-	46.21	5.8075	11.5375	12.17
gene03415	-	312.777	77.8925	116.98	131.077
gene03416	-	17.9375	12.5375	11.1725	11.8875
gene03417	-	1419.71	49.065	56.805	22.645
gene03418	Pel	0.36	156.05	251.275	612.425
gene03419	-	8.2675	19.3925	22.185	19.97
gene03421	-	4.055	29.0575	18.845	24.855
gene03428	-	87.4975	22.6375	13.53	11.355
gene03429	-	16.5475	18.91	4.02	23.4125
gene03443	-	38.415	25.89	16.56	14.19
gene03450	-	20.6925	135.282	419.178	497.793
gene03467	-	117.517	4.97	1.7825	2.8675
gene03468	-	3.895	0	0	0.565
gene03470	-	49.715	1.8075	2.3375	3.1625
gene03471	-	56.8575	16.3125	16.955	20.365
gene03472	-	75.9475	2.705	8.3475	2.6525
gene03473	-	319.57	15.5475	7.2	5.215
gene03476	-	1.16	25.685	85.78	99.31
gene03488	-	0.475	2.6875	7.1775	4.8175
gene03494	-	1.0225	0	0	0.1
gene03501	-	22.66	2.36	4.095	3.4025
gene03502	-	2.415	8.8775	18.3725	13.67
gene03508	-	21.205	0	0.5825	0
gene03509	-	19.4425	21.105	26.5975	33.93
gene03513	-	235.455	123.812	93.48	22.345
gene03514	-	72.03	241.065	254.287	155.632
gene03518	-	23.8675	79.49	85.74	81.815
gene03519	-	0.945	4.285	9.9425	6.74
gene03526	-	3.08	185.477	111.032	135.705
gene03527	-	0.7775	36.135	5.39	23.09
gene03528	-	0.5675	43.935	38.845	67.295
gene03529	-	116.02	76.89	58.35	54.8375
gene03530	-	77.93	685.19	621.558	623.375
gene03538	Nudc	59.1375	256.88	292.772	368.955
gene03539	-	9.46	31.4525	36.47	36.0525
gene03545	Asnb	60.5625	11.335	29.3925	18.3225
gene03546	Asnb	25.2225	1.8375	2.6775	1.77
gene03550	Erg7	20.43	161.743	100.132	114.925
gene03551	-	84.7275	49.9075	44.1625	43.5075
gene03552	-	191.178	55.485	57.3075	50.4425
gene03559	-	93.3375	36.9575	36.7825	30.515
gene03561	-	31.855	1849.69	1190.17	1181.94
gene03562	Sgt1	48.91	32.755	25.56	24.3925
gene03565	-	21.8675	1251.47	1540.43	1741.76
gene03571	-	104.28	88.0925	41.43	35.8775
gene03575	-	26.66	139.15	86.79	121.7
gene03586	-	9.065	106.537	195.183	162.1
gene03588	-	13.7775	102.707	156.74	211.602
gene03593	-	7.5225	30.66	44.3025	29.1725
gene03599	-	105.03	95.5125	56.3325	46.34
gene03603	-	4.57	0.4775	0.57	1.22
gene03606	-	64.1	530.347	824.582	756.808
gene03607	-	172.657	8.28	13.245	23.0325
gene03608	-	213.75	57.1425	55.37	27.7375
gene03615	-	0.0675	14.475	8.28	1.0075
gene03616	-	14.9075	46.315	62.2	68.66
gene03617	Ret3	21.2375	73.7025	63.1125	84.14
gene03619	-	2.95	146.495	135.708	219.195
gene03620	-	6.2775	3.13	3.2675	4.3625
gene03621	-	157.947	73	58.76	57.945
gene03625	-	911.067	45.7575	20.05	11.88
gene03626	-	233.577	28.31	35.0725	26.7675
gene03627	-	697.18	45.3325	73.6775	71.9075
gene03628	-	444.92	23.8775	13.3275	11.9925
gene03629	-	37.7525	4.615	4.1925	4.5125
gene03630	-	306.88	25.5025	21.135	15.795
gene03639	-	62.355	309.257	244.357	259.783
gene03640	-	9.0625	49.6475	65.0825	61.225
gene03641	-	316.668	110.987	96.0575	91.535
gene03642	-	6.8775	1.4175	2.72	1.8175
gene03645	Mmm2	115.017	61.9075	58.7175	62.785
gene03647	-	5.2875	33.57	27.145	18.9525
gene03655	-	9.385	39.8875	60.65	70.885
gene03660	Otsa	363.38	147.795	121.228	133.183
gene03664	-	2.255	418.91	899.597	1055.48
gene03671	Pdxt	59.315	41.065	27.81	23.1425
gene03674	Erg6	16.4725	6.705	5.41	2.265
gene03678	-	22.8725	459.733	796.895	906.538
gene03679	Cdc23	6.6075	26.68	27.815	28.28
gene03684	-	2.96	28.895	16.2775	42.99
gene03685	-	0.0525	1.195	1.41	0.6225
gene03690	-	10.885	53.1	38.055	50.35
gene03698	-	1515.78	157.518	33.0125	27.1275
gene03701	-	0.05	1.61	31.375	41.92
gene03703	-	82.6075	16.6	8.4275	3.805
gene03707	-	178.375	46.6775	71.3375	33.2825
gene03712	-	26.1925	166.218	690.817	795.153
gene03714	-	25.4175	11.03	20.295	20.3425
gene03715	-	10.1275	66.62	60.9	45.665
gene03716	Nsfl1C	281.882	160.488	226.25	286.52
gene03722	-	17.73	7.82	3.4775	4.2475
gene03723	-	4.7525	1.075	0.805	0.7625
gene03725	-	1683.75	339.61	366.373	372.1
gene03726	-	9.69	0.89	1.325	3.255
gene03736	-	34.28	22.81	26.675	21.43
gene03737	-	23.575	15.1975	13.835	13.235
gene03739	-	0.37	3.5225	21.98	27.3825
gene03743	-	5.235	26.7075	66.3525	78.0225
gene03745	Abfa	0.5225	7.31	41.2825	54.9425
gene03748	Pit	0.485	296.545	217.915	261.603
gene03750	-	76.265	33.68	24.49	23.1425
gene03754	-	1.3875	11.66	17	9.2075
gene03755	-	3.79	10.935	14.3375	18.105
gene03761	-	0.125	14.5125	6.2725	6.9125
gene03763	Metf	4.11	24.4575	20.1425	20.175
gene03765	Fal1	1.245	21.7925	12.1225	13.115
gene03767	-	111.353	34.53	21.1225	12.1
gene03768	-	404.07	15.0825	11.97	14.185
gene03769	-	93.69	7.44	9.5525	7.2875
gene03770	-	32.1025	3.83	3.005	3.82
gene03771	-	116.83	17.9975	6.515	6.745
gene03772	-	10.64	0.5475	3.095	0.4825
gene03776	-	61.1625	34.245	30	27.295
gene03786	-	1.1775	6.0625	35.965	35.3825
gene03787	-	32.2125	6.3425	4.8575	6.78
gene03795	Ubc7	100.532	60.8325	63.8275	79.6375
gene03796	Thox	10.945	487.38	846.925	702.617
gene03798	-	4.3275	31.035	52.8025	33.9175
gene03799	Abna	1.915	7.25	21.4675	24.355
gene03801	-	497.06	4277.69	5918.35	5672.6
gene03803	-	6.165	35.67	36.1175	18.49
gene03808	-	0.295	3.49	19.545	16.3225
gene03809	-	5.21	17.6675	50.575	46.275
gene03820	-	2.34	52.135	130.525	115.8
gene03821	-	36.165	21.1525	23.0475	24.095
gene03823	Beta	1.36	317.91	236.395	263.645
gene03824	-	1.435	50.8925	33.8025	41.495
gene03825	-	0.885	124.993	128.252	160.005
gene03827	-	2.825	191.963	464.445	402.57
gene03833	-	0.625	11.6775	35.09	51.915
gene03836	-	6.51	1.5	1.85	0.965
gene03845	Fucp	51.0725	736.475	282.235	423.962
gene03851	-	38.3925	5.4975	2.0125	0
gene03853	-	38.1725	26.8275	27.0325	25.715
gene03854	Hemy	37.9875	165.012	133.782	147.36
gene03855	-	233.907	128.655	107.938	109.797
gene03859	-	271.44	185.458	149.815	109.07
gene03886	Bglx	11.2275	662.01	422.642	286.457
gene03888	-	38.345	18.435	16.5425	22.1275
gene03890	-	56.5675	7.6575	10.9925	5.595
gene03897	-	95.4825	91.795	44.0275	56.5225
gene03903	-	1.5375	7.1825	7.9025	6.345
gene03904	-	4.5125	13.735	19.7775	17.44
gene03909	-	16.7625	932.947	799.183	1103.67
gene03910	-	0.7475	5.2125	7.59	6.6
gene03912	-	239.192	69.0375	105.257	97.06
gene03913	-	4.055	182.877	162.917	241.105
gene03914	-	72.89	63.1725	25.6275	46.18
gene03916	-	11.7225	99.08	115.142	102.963
gene03919	-	9.3825	6.27	5.0325	2.135
gene03920	-	2.3925	1.515	1.6125	1.625
gene03921	-	10.0775	1.575	1.3625	1.2575
gene03923	-	15.085	7.7825	5.465	4.485
gene03924	-	84.5975	44.395	31.075	37.26
gene03928	-	77.5275	17.7425	12.66	15.2675
gene03929	-	486.115	31.03	21.985	11.79
gene03930	-	34.8375	15.65	16.87	17.3625
gene03934	-	122.49	51.2575	71.6825	64.5075
gene03935	-	23.065	22.485	33.465	17.8925
gene03937	-	209.653	93.615	101.045	96.4375
gene03941	-	65.2875	19.6025	23.43	21.615
gene03942	-	69.775	33.38	31.0175	22.505
gene03946	-	3.1275	0.5625	0.425	0.895
gene03949	6Gal	2.56	52.3175	301.36	508.405
gene03950	Saca	5.4325	21.755	16.3125	31.1025
gene03956	-	14498.3	6066.31	5347.84	5007.99
gene03967	-	21.79	3.2775	4.115	1.935
gene03969	-	42.4725	3.4325	3.6375	1.5525
gene03970	-	356.715	22.5175	9.595	8.2075
gene03971	-	229.048	61.46	39.5975	40.3275
gene03973	-	28.18	1.2975	0	0
gene03976	-	146.213	30.5775	15.9875	5
gene03979	-	5.48	74.235	106.787	118.623
gene03981	-	90.1275	16.8225	23.85	30.4225
gene03990	-	75.3925	26.4525	23.6625	23.3025
gene03991	-	9.6825	0.4325	2.395	0.3675
gene03992	Lyss	46.58	161.338	170.972	197.19
gene03995	Gnl	3.295	207.71	166.64	204.135
gene03998	-	63.5275	262.705	200.86	221.607
gene03999	Rps27A	690.293	4321.73	3884.89	4526.14
gene04000	-	8.3925	35.645	63.56	60.3725
gene04004	Allb	31.535	119.305	167.65	94.74
gene04005	-	12.265	60.495	69.7225	44.255
gene04013	-	109.645	76.9775	70.7375	74.5325
gene04020	Yaf9	147.9	102.353	45.8925	52.055
gene04023	-	18.89	127.332	95.7725	80.5675
gene04029	Tala	17.4125	0.7475	1.415	0.185
gene04030	-	29.5225	306.007	572.33	718.85
gene04034	-	23.655	137.782	97.4925	100.728
gene04041	-	60.6	39.475	28.94	21.225
gene04053	-	2.365	8.4875	11.1875	9.7275
gene04056	-	2.01	7.6125	18.8875	15.84
gene04058	Malz	0.005	10.945	98.38	110.293
gene04060	-	3.02	24.985	25.385	22.7675
gene04069	-	2.0375	60.8025	29.49	22.075
gene04070	-	166.825	71.005	55.8725	62.8875
gene04085	-	184.202	7.8325	6.33	6.61
gene04089	-	17.475	58.1	89.8225	63.47
gene04093	-	31.4675	20.8425	19.115	23.0375
gene04097	-	12.995	1.96	2.2425	1.115
gene04100	-	6.0975	26.7725	35.5275	37.885
gene04102	-	0.6475	27.3925	13.395	18.1975
gene04103	-	1.8375	17.6475	31.545	72.775
gene04109	-	1.4875	7.4225	9.5175	11.12
gene04113	-	0.4975	3.635	50.7475	39.015
gene04119	-	0.14	1.41	19.8425	20.1275
gene04120	-	68.355	15.8625	17.7925	20.525
gene04134	-	1.8675	11.815	9.8175	9.765
gene04135	-	49.3075	1.98	5.205	13.5875
gene04140	Acsa	32.995	8.3725	2.385	0.95
gene04143	Phod	75.4475	51.0875	42.8	42.305
gene04150	-	2.855	17.62	44.605	66.6325
gene04159	-	5.2175	1.755	2.54	3.315
gene04162	-	304.762	11.4625	3.3475	2.8525
gene04165	-	4.9075	29.3775	25.5425	17.395
gene04167	Msc2	18.045	48.8625	59.745	84.73
gene04168	-	1.84	9.2575	8.7475	10.0375
gene04170	-	128.35	40.465	43.7925	44.7525
gene04173	-	0	1418.83	738.875	553.633
gene04174	-	155.208	1479.56	828.862	653.07
gene04175	-	790.765	295.145	281.28	166.752
gene04177	-	4.275	21.5975	18.5075	16.0875
gene04180	-	4.32	75.825	197.917	285.475
gene04187	-	0.07	1.1925	1.8625	0.5375
gene04189	-	0.7075	4.22	3.1125	3.41
gene04192	Ggt	23.275	61.6025	177.59	218.938
gene04194	-	0.8825	7.425	61.0325	38.925
gene04196	Rad6A	122.787	84.2275	66.65	72.75
gene04197	-	14.1875	36.815	73.4625	64.51
gene04200	-	6.555	1.4625	1.295	0.8375
gene04203	-	31.6025	146.225	81.4025	76.3175
gene04218	Ilvc	8.6925	115.165	85.095	87.275
gene04220	-	1.8975	8.715	7.7975	9.655
gene04225	Vps60	177.055	70.2575	89.6975	79.9075
gene04238	-	123.125	88.8325	53.33	35.92
gene04249	-	51.46	0	0	0
gene04253	-	366.365	200.868	222.553	207.893
gene04269	-	68.46	259.64	25.0075	9.415
gene04273	-	102.422	26.7625	21.2575	0.5475
gene04280	-	53.79	25.76	0	0.0025
gene04286	-	1.955	21.4175	32.7675	18.7925
gene04287	-	0.66	61.7525	108.47	96.59
gene04292	-	1.7075	11.9025	9.6	12.2725
gene04293	-	7.6725	22.79	34.545	37.295
gene04296	Malz	5.365	49.0575	17.9625	39.915
gene04306	-	6.0575	31.2075	27.3325	25.0175
gene04309	-	150.218	12.8	12.0275	12.89
gene04311	-	0.8175	34.6225	175.382	11.1075
gene04317	-	26.2975	10.8175	9.0875	7.1975
gene04319	-	90.88	37.36	28.2925	17.8175
gene04320	-	53.4425	17.6775	14.3425	12.0525
gene04321	-	50.9325	15.59	11.0775	13.75
gene04322	-	15.0675	3.56	5.0975	5.365
gene04324	Add	10.0225	27.3175	47.0225	57.9975
gene04330	-	0	84.16	77.505	98.3675
gene04331	-	279.447	73.5675	65.3175	71.4675
gene04335	-	86.06	23.635	20.0325	20.9675
gene04336	-	37.78	30.105	28.1975	29.425
gene04338	-	30.1325	20.6225	7.99	4.86
gene04342	Dot1	135.373	23.5175	9.9075	0.52
gene04352	-	0.2375	3999.97	3307.37	4002.68
gene04354	Tpia	59.94	490.565	421.58	508.315
gene04355	-	5.7525	0	0	0
gene04358	-	29.1375	2.915	6.415	4.7275
gene04359	-	318.87	2879.46	2857.09	3377.49
gene04360	-	1.5125	18.445	38.3875	39.1475
gene04361	Nup192	525.987	78.795	65.285	77.795
gene04364	-	6.7325	30.5575	48.525	20
gene04365	-	6.2525	133.905	215.655	283.185
gene04368	Abna	1.11	7.7525	59.1675	98.7175
gene04371	-	2.115	528.112	790.895	756.957
gene04372	-	0.13	47.7775	56.5275	64.36
gene04375	-	15.2025	4.225	6.32	4.72
gene04379	Trxa	75.5725	18.845	19.27	25.945
gene04386	-	1.6125	37.075	65.97	65.8975
gene04388	-	66.91	31.4425	34.1975	37.205
gene04391	-	195.153	85.3425	111.68	72.68
gene04399	-	5.725	30.155	57.35	57.0575
gene04401	-	2.7	1.0275	1.4125	1.0975
gene04415	Bglx	27.075	394.98	579.447	537.675
gene04416	-	23.405	2.2725	1.395	2.3825
gene04417	-	30.055	6.795	5.0125	3.8675
gene04418	-	12.5375	6.115	5.3525	4.4625
gene04419	-	31.885	13.2	8.18	6.7325
gene04421	-	367.817	13.8025	8.2	8.1275
gene04424	-	9.7775	1.5575	2.785	0.285
gene04425	-	70.4475	2.9975	3.785	1.56
gene04430	-	51.475	6.8925	7.9725	8.0225
gene04431	-	20.87	12.9025	12.2525	16.47
gene04437	Rpl22	248.398	1550.38	1242.26	1475.62
gene04438	-	52.61	6.6725	3.9425	5.4325
gene04439	-	19.265	3.1375	2.3875	3.0425
gene04440	-	285.288	69.8925	35.055	37.0075
gene04445	Rps29	265.522	1667.26	1337.64	1484.84
gene04449	-	50.18	15.4575	10.8525	10.8375
gene04458	Beta	2.275	7.5175	8.53	6.4725
gene04459	-	93.195	2.985	3.7275	2.095
gene04463	-	1.7575	13.245	31.6375	40.0075
gene04466	-	15.96	53.79	53.325	66.285
gene04467	-	0	4.1425	17.04	29.37
gene04471	-	88.015	41.8775	34.43	26.665
gene04472	Ada2	23.63	3.2575	3.005	3.6875
gene04479	-	451.483	53.665	65.6325	50.5625
gene04481	-	32.6925	3.005	3.395	2.605
gene04482	-	341.913	29.7325	43.3825	49.5625
gene04483	-	369.17	109.17	70.195	59.82
gene04484	-	94.715	35.0875	33.1425	32.15
gene04486	-	1040.33	117.953	115.25	112.055
gene04487	-	1.895	0.205	0.1875	0
gene04496	-	347.353	15.8775	10.9975	12.375
gene04499	-	107.135	26.9225	56.2225	45.36
gene04500	-	314.858	99.29	55.2625	55.56
gene04501	-	879.558	246.48	147.053	136.423
gene04502	-	4.375	18.4775	35.445	31.045
gene04506	-	23.97	16.1525	14.53	14.67
gene04512	-	96.83	38.51	44.685	49.73
gene04517	-	4.7825	13.1575	17.4525	12.735
gene04522	-	23.165	4.49	2.9775	3.0175
gene04528	Cata	11.605	108.912	369.035	333.35
gene04531	-	1.895	0.695	0.595	0.465
gene04532	-	38.7925	15.9425	26.4	23.48
gene04533	-	144.185	66.385	68.8175	80.295
gene04536	Rpl4	119.392	780.742	611.217	627.977
gene04542	-	58.95	1632.83	1442.19	1791.94
gene04544	-	17.05	11.8175	8.6025	8.26
gene04545	Iles	63.65	276.63	214.167	277.108
gene04554	-	4.9675	20.1275	17.2675	35.5675
gene04559	-	91.76	12.7825	6.715	4.6475
gene04560	-	8.955	166.567	162.775	193.94
gene04561	-	361.793	1.89	0.5875	0.3375
gene04563	-	1.2675	4.815	6.6225	6.525
gene04567	-	34.0575	101.153	114.888	140.343
gene04568	-	2.3025	1.2675	1.2825	1.165
gene04571	-	69.76	24.76	12.4725	14.36
gene04572	-	61.49	27.6875	17.735	14.2475
gene04580	Rrt2	0.0075	3.9625	2.3425	1.44
gene04583	-	3.0825	1.6825	1.3825	1.5825
gene04587	-	61.7	33.46	37.5725	21.955
gene04588	-	0.52	26.7225	9.08	5.21
gene04590	-	0.3	24.9225	193.635	255.947
gene04592	Ynee	0	1.45	4.1375	8.05
gene04595	-	3.4675	2.465	2.755	2.28
gene04601	-	326.558	171.075	164.713	133.958
gene04607	-	21.45	0.5625	0	0.1825
gene04609	-	0	5.27	12.0325	24.4225
gene04614	-	31.795	26.3475	20.7925	18.7325
gene04617	-	16.5875	9.51	8.64	7.3075
gene04620	-	86.135	21.7075	10.7225	4.615
gene04621	-	7.135	21.405	29.83	26.8975
gene04624	-	0.0675	13.505	14.2775	9.3825
gene04633	-	19.185	39.265	67.385	167.947
gene04635	-	1.365	7.34	7.3325	10.32
gene04636	-	12.5875	105.06	99.9125	65.59
gene04637	-	14.88	350.515	849.345	1121.01
gene04640	-	91.0825	17.585	8.3625	10.67
gene04642	-	2284.82	170.213	90.5275	57.345
gene04653	-	244.055	153.645	98.21	76.5025
gene04658	-	2.035	10.495	9.135	6.64
gene04660	-	7.88	3.14	4.825	4.1975
gene04663	-	202.755	129.375	137.59	126.752
gene04664	Hemc	18.87	84.5325	107.478	124.832
gene04668	-	0.0875	23.4325	56.43	82.4675
gene04669	Acsa	4.0975	26.6325	53.3825	72.865
gene04672	-	14.17	40.995	84.145	81.3675
gene04673	-	0	19.89	45.09	51.1625
gene04674	-	9.685	0.16	0	0
gene04679	-	99.3575	32.805	49.32	49.1625
gene04685	-	80.6775	10.6275	12.9	13.1075
gene04686	-	67.405	38.905	30.7175	35.285
gene04692	-	606.668	28.17	12.5025	6.405
gene04693	-	38.9575	10.905	16.675	14.49
gene04694	-	923.2	20.815	35.2825	11.9175
gene04695	-	241.435	44.9525	46.5	54.2225
gene04707	-	90.14	56.1075	37.495	30.3775
gene04708	Art3_6	161.732	61.91	63.875	69.2125
gene04713	Cdc48	283.015	129.18	106.338	113.608
gene04716	Exosc1	6.395	35.2775	25.1625	26.275
gene04722	-	249.565	147.472	198.72	142.162
gene04725	-	26.63	0	0	0
gene04727	-	8.975	60.8475	161.088	174.335
gene04731	-	644.303	235.368	203.667	169.73
gene04743	Phet	32.3675	142.37	154.623	178.53
gene04746	Gala	37.5575	677.342	995.982	1230.79
gene04749	-	0	7.2575	10.7775	10.5475
gene04750	-	199.977	137.648	61.28	81.395
gene04757	Rpl13A	261.19	1597.51	1248.49	1244.87
gene04759	-	0.02	0.565	56.6025	120.195
gene04762	-	11.005	1029.46	751.625	798.638
gene04764	Cln2	0.1425	9.7425	6.975	7.1375
gene04766	-	8.5725	3.435	5.9	4.28
gene04773	-	0.6225	15.98	50.19	54.955
gene04774	Rps3	426.32	2812.35	2346.04	2464.16
gene04775	-	473.108	137.16	273.345	227.377
gene04776	-	267.488	11.3775	8.985	6.16
gene04777	-	405.777	100.435	59.7625	44.5925
gene04778	-	0.955	0.325	0.085	0.2225
gene04782	Lga1	0.945	43.27	180.403	171.775
gene04787	-	33.9875	166.005	165.695	175.088
gene04790	-	63.5275	538.625	446.885	602.24
gene04796	-	26.655	61.9225	67.5975	96.335
gene04798	-	2.195	87.975	35.14	32.9875
gene04800	-	18.0325	112.405	110.257	127.578
gene04801	-	10.73	0.6675	0	0.585
gene04803	-	27.9525	94.7575	104.845	124.95
gene04808	-	21.6025	163.11	81.2475	79.145
gene04813	-	0	68.3825	45.635	47.52
gene04814	-	227.825	17.7725	11.16	12.2675
gene04815	Mpn	1266.7	25.335	0	0
gene04817	-	24.6525	2.7725	8.1025	10.4975
gene04835	-	87.175	54.83	22.095	33.355
gene04836	-	0.08	19.18	73.5225	77.0425
gene04837	-	355.353	1685.15	1464.38	1625.81
gene04840	-	6.04	1.775	2.4225	2.55
gene04849	-	118.7	51.17	65.2875	58.0975
gene04851	-	22.535	10.2125	9.8225	4.2875
gene04853	-	3.26	11.32	14.3725	11.4875
gene04857	-	2.985	37.145	53.48	86.33
gene04860	-	323.47	12.035	0.2825	0
gene04861	-	24.755	1.4275	0.3	0
gene04863	-	11.7175	63.2025	119.645	101.472
gene04864	-	0.2025	3.4175	3.665	2.2
gene04877	-	23.6175	1.1425	3.36	1.355
gene04878	-	39.97	36.9275	49.93	21.7875
gene04881	Acna	3.415	23.735	31.8675	22.3175
gene04882	Biob	11.1675	41.685	68.7325	77.38
gene04884	-	1.4	4.3175	12.415	14.2425
gene04886	-	1.0125	9.2725	7.35	13.0275
gene04889	Acox3	86.2375	318.35	695.062	685.935
gene04892	-	27.2325	9.5475	17.7525	13.0425
gene04894	Itr	116.653	94.2675	122.765	111.623
gene04899	-	47.7775	373.345	546.117	714.742
gene04903	-	6.7525	21.32	29.2875	34.27
gene04904	-	76.7325	224.637	359.115	391.505
gene04907	-	997.308	283.053	314.015	294.45
gene04910	-	0	4.62	6.5675	5.145
gene04912	-	9.7025	2.59	5.32	3.115
gene04913	-	66.9525	46.13	40.115	26.5325
gene04916	-	89.7975	32.92	38.2875	29.47
gene04923	-	24.235	100.103	89.2175	67.7475
gene04929	-	386.35	219.66	68.8625	66.2925
gene04932	Crza	100.585	25.505	28.57	23.7125
gene04934	-	595.17	315.605	322.017	335.785
gene04938	-	12.8775	38.195	39.8925	39.4625
gene04939	-	31.41	122.873	175.548	202.368
gene04940	-	1824.12	175.048	305.21	168.393
gene04945	Aroc	16.975	264.9	189.54	187.498
gene04947	Map	199.588	669.612	481.098	546.285
gene04949	-	0.335	5.67	14.83	10.21
gene04953	-	9.805	3.62	4.8025	4.335
gene04960	-	65.475	347.195	439.902	208.692
gene04961	-	0.6175	6.88	4.145	4.6275
gene04965	-	2.2725	40.365	40.6325	34.0825
gene04969	Nem1	52.0575	15.1475	11.3025	9.6725
gene04970	-	31.025	15.1925	16.8675	15.82
gene04974	Rps23	500.695	2565.99	1957.92	2357.9
gene04976	-	19.905	136.688	148.305	113.198
gene04981	-	4.8975	19.2225	29.5425	30.0525
gene04986	Rplp1	397.775	2600.53	2389.16	2652.78
gene05000	-	9.585	71.9675	381.89	340.303
gene05002	Scpx	25.0675	155.222	470.78	398.038
gene05007	-	182.92	94.5675	97.4475	77.2925
gene05014	-	4.4825	1.8675	1.005	1.01
gene05017	-	15.5725	73.655	63.495	58.8075
gene05020	-	87.4325	11.695	10.9625	8.675
gene05024	-	264.728	181.773	148.1	132.565
gene05031	-	89.45	74.5725	77.7075	63.8475
gene05041	-	37.875	22.425	20.8525	18.07
gene05043	-	90.4275	90.175	68.11	89.64
gene05044	-	75.025	23.6275	27.9625	8.455
gene05046	-	33.2775	277.402	168.268	198.57
gene05047	-	0.0575	3.335	2.4375	0.9975
gene05050	Ilvh	14.88	147.778	133.463	105.745
gene05055	-	417.127	232.52	153.028	126.578
gene05056	-	9.17	49.5725	75.5325	62.835
gene05060	Sgs1	3.07	10.26	6.3925	5.365
gene05062	-	735.342	214.368	145.42	130.523
gene05069	-	18.6975	0	0	0.2075
gene05070	-	890.622	263.755	404.375	396.077
gene05078	-	1.745	12.2225	12.475	13.3925
gene05081	-	19.04	2.225	6.8075	1.44
gene05083	-	20.82	87.485	116.41	96.185
gene05090	-	227.765	71.93	84.2675	61.045
gene05091	-	269.392	0.2725	0	0
gene05092	-	5.4325	0.18	0.55	0
gene05094	Chaa	126.11	32.25	22.945	17.98
gene05097	-	5.9575	2.3125	2.33	3.55
gene05108	Pnl1	0.975	13.56	21.7275	65.64
gene05109	-	6.1825	35.16	33.8775	35.9525
gene05116	-	1.4125	8.57	23.7025	15.3375
gene05118	-	134.43	54.88	129.692	95.1975
gene05124	-	104.248	60.71	20.0575	40.8175
gene05125	-	320.29	151.097	199.21	108.312
gene05138	-	0.8325	9.7	34.265	36.925
gene05139	-	1.0475	2.6775	7.5375	6.615
gene05140	-	3.5925	9.99	41.5925	36.5175
gene05146	-	6.665	4.05	6.2325	2.515
gene05147	Cd243	7.75	4.63	4.0325	2.76
gene05149	-	396.462	22.96	12.485	1.4375
gene05150	Pel	50.61	8.7175	26.22	26.9825
gene05162	Gmk	17.1025	63.1125	139.975	113.095
gene05166	-	15.655	70.505	87.95	88.4925
gene05168	-	14.095	5.325	5.59	5.725
gene05170	-	4.4525	19.61	20.525	16.845
gene05171	-	0.55	575.145	593.345	753.22
gene05172	-	0.2	3.8175	9.845	7.925
gene05173	-	2.3725	4.86	58.02	73.2
gene05179	Ufd2	55.6725	43.1725	34.685	36.06
gene05181	-	4.0425	2.4675	0.9875	0.4975
gene05184	-	71.6425	43.9175	52.415	49.715
gene05186	Mvad	7.575	106.315	138.07	148.843
gene05188	-	72.9175	75.355	47.0175	61.0725
gene05195	-	21.9925	1064.69	1622.05	1295.57
gene05198	-	8.9975	1.785	1.03	0.5
gene05199	Gdha	3109.97	600.558	340.462	218.838
gene05202	Fabd	7.2625	0.19	0.6675	0.4375
gene05206	-	279.533	124.06	98.4	70.39
gene05209	-	0	17.155	21.5125	15.65
gene05214	-	9.7575	45.51	36.37	34.6775
gene05215	-	12.805	60.9	301.913	627.055
gene05221	-	4.92	0.7725	0.9625	0.5275
gene05222	-	273.86	15.16	11.445	10.135
gene05223	-	408.665	13.395	2.3075	0.845
gene05226	-	17.255	1.9025	17.6475	12.68
gene05228	-	17.1975	123.78	119.593	80.8225
gene05232	-	6.5375	60.2925	48.69	43.595
gene05233	-	0.225	2031.12	1468.12	1180.47
gene05234	-	0.2525	512.59	254.257	218.382
gene05235	-	6.2825	906.575	699.58	551.158
gene05237	-	86.815	668.37	335.565	312.675
gene05238	-	1.965	10.2	9.375	11.365
gene05239	-	0.2625	1.805	1.9925	1.0425
gene05241	-	11.105	550.452	609.655	559.43
gene05242	Atp8	219.625	709.622	816.04	795.587
gene05243	-	0.9325	5.58	6.41	5.3625
gene05254	-	10.985	0.155	0.1225	0.1625
gene05261	-	68.6625	719.355	744.607	701.117
gene05268	-	77.195	45.685	39.1775	44.75
gene05270	-	2.0125	6.6825	11.235	7.67
gene05272	-	13.4425	6.0525	4.29	2.8625
gene05280	-	68.43	268.913	230.347	259.163
gene05284	-	8.265	1.455	1.9825	2.35
gene05293	-	92.6625	46.685	41.8425	34.6625
gene05296	Tatd	0.65	7.9825	8.365	4.8125
gene05298	-	156.77	22.9475	30.8625	27.2
gene05299	-	22.005	10.135	10.02	8.21
gene05300	-	45.8275	21.1775	17.315	15.4375
gene05303	-	19.245	86.405	165.607	158.47
gene05306	-	10.4475	6.7475	4.7925	2.485
gene05309	-	273.368	6.1825	10.3725	11.2625
gene05310	-	52.0575	9.775	10.24	11.7025
gene05311	-	24.225	6.5525	10.76	4.9
gene05313	Cln2	12.7275	3.4125	2.8975	2.4075
gene05314	-	2318.72	76.4525	45.895	32.5275
gene05315	-	7.86	0	0	1.175
gene05316	-	76.265	13.2675	13.5825	13.935
gene05317	-	225.947	52.1425	62.31	72.86
gene05318	-	9.345	37.37	41.2075	27.7275
gene05323	-	2668.64	96.3725	51.705	56.015
gene05325	-	11.7625	46.125	117.368	113.358
gene05330	-	99.5525	28.2375	28.8325	42.115
gene05332	-	37.315	11.485	2.8775	1.26
gene05334	-	1.18	69.1	81.37	162.232
gene05336	-	18.8275	2.83	2.845	3.455
gene05339	-	124.355	505.837	780.832	787.615
gene05340	-	3.01	9.7225	19.83	23.55
gene05341	-	4.6625	68.4125	106.37	91.6575
gene05344	-	25.1675	86.9275	124.142	128.445
gene05346	-	13.4675	5.5925	6.9725	5.1925
gene05357	Acox3	57.615	40.195	64.13	50.8075
gene05358	-	436.49	41.275	42.06	67.3825
gene05361	-	0.2475	2.0625	2.42	1.84
gene05364	-	1.8775	1548.88	1903.8	1970.91
gene05365	-	0.69	19.6575	27.4175	34.05
gene05367	-	187.477	36.435	15.9325	13.5175
gene05368	-	75.0275	23.5675	16.1175	12.6025
gene05370	-	0.91	5.6925	21.25	17.1125
gene05371	-	15.94	3.0875	1.6975	2.84
gene05373	-	0.5375	214.093	291.348	462.577
gene05374	-	0.0525	107.015	166.565	254.833
gene05375	-	0.015	5.9975	21.4825	37.55
gene05382	-	159.11	617.66	587.442	545.357
gene05384	-	9.255	1.2175	0.305	1.035
gene05388	-	111.655	76.865	75.67	77.7525
gene05389	-	22.2975	8.7125	8.935	11.78
gene05391	-	29.1775	166.545	135.565	149.645
gene05392	-	1.3725	25.2075	17.9475	20.28
gene05394	-	7.695	0.56	0.27	0.16
gene05395	-	15.85	138.695	104.27	81.1875
gene05396	-	65.0125	211.597	155.558	110.565
gene05406	-	627.645	346.473	358.08	326.873
gene05407	-	50.125	40.3825	30.285	34.0675
gene05408	-	317.895	64.93	62.28	65.2125
gene05414	-	68.2875	41.5725	33.8125	53.595
gene05420	-	1.11	12.805	14.1725	18.8375
gene05421	-	8.6	12.315	31.535	31.06
gene05422	-	171.613	98.635	84.745	140.452
gene05423	-	26.805	4.085	8.13	8.5025
gene05424	-	92.265	4.4375	4.085	3.8275
gene05425	-	15.2725	1.5625	4.4625	7.995
gene05427	-	50.5075	28.8825	23.4425	24.035
gene05428	-	12.4075	4.235	4	3.735
gene05433	-	36.3125	2.7425	7.7125	4.2975
gene05439	-	0.75	0.1425	0.0925	0.0875
gene05442	-	13.725	5.535	10.05	6.0225
gene05444	-	13.975	11.7825	12.605	7.57
gene05446	-	0.035	23.7675	6.4575	5.7925
gene05455	-	4.31	2.42	0.225	1.155
gene05461	-	67.99	29.1	35.1375	44.515
gene05462	-	10.9575	0.3025	0.7925	1.615
gene05463	-	7.225	0.2325	0.5175	0.3875
gene05465	-	16.5	4.76	7.705	6.66
gene05472	-	10.1225	0	2.4975	0.6425
gene05478	-	13.81	41.175	63.2275	63.6825
gene05479	-	29.435	89.21	112.953	117.655
gene05480	Fbaa	8.6325	72.275	138.96	139.62
gene05481	-	273.618	159.33	121.225	133.93
gene05483	-	12.2875	9.3025	6.4625	8.8575
gene05485	-	13.8575	8.48	8.64	8.39
gene05489	-	10.4925	1.825	6	2.905
gene05491	-	21.33	245.41	266.803	270.055
gene05494	-	7.635	1.6325	1.315	1.8425
gene05496	-	231.822	899.513	936.905	1167.76
gene05499	Arcap	124.067	64.78	55.92	74.6375
gene05500	-	20.0625	1.1875	1.4725	1.2825
gene05501	Caf5	132.912	15.6875	0.14	0.1125
gene05502	-	21.3425	10.0425	8.3975	8.3925
gene05504	Png1	118.767	72.495	53.31	26.475
gene05509	-	54.2025	36.4325	38.315	33.52
gene05511	-	22.595	1.505	3.87	0.9625
gene05514	-	175.773	4.5125	21.0675	15.145
gene05516	-	21.5125	10.78	6.635	5.8925
gene05524	-	65.6475	21.7275	28.6925	32.87
gene05527	-	3.68	11.94	14.8625	12.7325
gene05529	-	14.62	73.0175	82.8175	85.6275
gene05533	-	3.215	46.665	83.91	45.1575
gene05539	-	177.468	120.55	69.115	72.36
gene05543	-	1202.77	287.173	304.31	481.115
gene05545	-	10.3125	4.7175	6.2675	5.6625
gene05546	-	1.7375	92.1025	402.845	304.183
gene05551	-	193.91	19.0475	3.2	2.2825
gene05552	-	315.228	65.9075	28.13	25.145
gene05555	-	94.265	391.353	381.087	364.285
gene05556	-	48.6825	18.6275	21.2375	19.6925
gene05557	-	2286.95	436.442	379.37	332.858
gene05565	-	1.21	7.3675	25.5075	15.8225
gene05566	-	23.32	75.2575	457.335	432.212
gene05570	-	5.03	20.185	54.46	52.3975
gene05574	-	171.005	16.525	11.4025	10.6125
gene05581	-	7.7275	1.585	1.115	0
gene05593	-	39.015	16.35	11.99	11.495
gene05596	-	5.9075	3332.43	2203.23	2882.84
gene05600	-	27.68	241.988	156.29	167.99
gene05603	-	9.7175	6.99	3.9825	3.0125
gene05605	-	1.31	1063.49	807.962	591.795
gene05612	Tyrs	4.1575	21.575	18.72	15.81
gene05616	Nmt	0.1	2.2225	6.215	8.175
gene05618	-	27.34	8.1925	11.1125	8.565
gene05621	-	11.165	1.9625	2.1975	1.93
gene05624	-	43.44	3.515	6.84	3.645
gene05625	-	9.1975	114.14	130.287	114.097
gene05626	-	7.82	77.1675	321.798	622.803
gene05631	-	35.89	6.2625	4.4275	4.5125
gene05633	-	2.6025	35.2275	19.025	22.535
gene05640	-	25.275	12.0325	12.7125	9.4725
gene05659	Spc105	1.415	6.3675	5.455	5.33
gene05660	-	0.685	7.9475	20.6575	36.7825
gene05674	-	34.3175	9.3	15.2525	16.4525
gene05675	-	68.8675	50.485	31.855	24.3675
gene05676	-	109.78	53.395	13.56	6.1125
gene05677	-	40.74	29.735	22.4425	18.8925
gene05680	-	6.2025	2.1525	3.085	5.7225
gene05688	Rps9	346.15	1830.54	1590.72	1729.01
gene05689	Rpl21	488.897	2416.76	1848.85	2005.81
gene05692	-	17.24	4.4475	4.7525	3.8025
gene05701	-	827.86	105.787	56.8825	81.665
gene05702	-	645.497	75.665	64.8875	87.98
gene05704	-	27.2	5.18	3.0975	3.0775
gene05708	-	5.9475	0.6	2.4475	1.4325
gene05709	-	38.35	7.38	13.3475	11.36
gene05710	-	68.865	6.3275	7.9	6.245
gene05712	-	13.7225	155.023	165.705	232.282
gene05715	Ssea	6.6275	68.9	91.2	67.4325
gene05721	-	3.425	22.3	38.2	64.52
gene05722	Yter	4.03	97.4825	148.803	247.275
gene05723	Htpg	1561.97	151.505	81.1325	174.597
gene05735	-	8.3	47.2775	45.29	50.0525
gene05737	-	0	17.6025	6.6475	4.175
gene05739	-	4.61	116.82	108.897	96.1375
gene05745	Zip1_2_3	125.593	20.18	15.9875	12.885
gene05748	-	43.0925	6.5175	17.4375	7.36
gene05750	-	0	37.3975	22.9075	3.8775
gene05752	-	47.0975	23.4275	13.705	11.9275
gene05756	-	13.77	261.673	269.697	271.298
gene05759	-	1.4225	11.55	63.36	69.85
gene05761	-	12.41	63.285	81.225	107.302
gene05764	-	71.62	43.26	46.6075	31.48
gene05769	-	32.9875	16.885	11.5475	8.72
gene05773	-	23.625	15.085	9.15	8.12
gene05776	-	54.7675	7.4975	3.94	3.67
gene05779	-	387.335	7.0375	0	0
gene05781	-	6.7525	3.73	4.04	4.7725
gene05788	-	65.4875	320.68	348.9	509.345
gene05795	-	95.7175	56.9325	25.725	42.5725
gene05798	Rps2	150.695	1234.79	1045.88	1097.93
gene05805	-	7.5625	0.1725	0	0
gene05814	-	24.725	12.425	12.9575	14.085
gene05817	-	12.5375	38.01	44.545	65.6425
gene05819	-	236.37	162.532	144.412	140.923
gene05829	Bcdin3	1.705	7.95	5.6025	6.0475
gene05839	-	22.32	5.9625	6.705	3.58
gene05846	-	20.26	6.705	6.7575	8.3325
gene05849	Xyna	48.9075	26.5725	17.3275	35.9475
gene05851	-	4.455	0.82	0.8275	1.055
gene05855	-	10.6925	38.6825	38.6	43.455
gene05858	-	659.783	94.5675	67.9825	57.6075
gene05862	-	39.405	200.917	150.545	142.31
gene05863	-	3.14	15.7175	12.8175	11.9225
gene05864	-	61.575	27.66	27.72	23.035
gene05868	Fixa	71.97	178.3	319.877	389.262
gene05873	-	797.308	32.885	21.1875	52.75
gene05874	-	85.24	30.3975	35.5	26.1575
gene05878	-	3.4225	95.9075	164.833	160.98
gene05880	-	73.53	33.7625	28.7125	19.315
gene05882	-	10.235	41.2075	31.705	30.1775
gene05900	-	15.8625	70.12	50.075	54.8075
gene05901	-	75.6225	401.283	296.562	270.168
gene05905	Umpk	46.4325	6	9.49	8.2775
gene05906	-	9.835	2.66	6.0525	6.525
gene05908	-	0.4875	3.88	7.9775	23.685
gene05909	-	230.947	196.917	118.403	135.912
gene05915	-	0.0825	6.8675	15.5875	17.6625
gene05916	-	34.29	19.3	23.425	18.7475
gene05924	-	24.1975	14.42	7.115	5.385
gene05925	Bglx	103.805	550.725	459.695	415.277
gene05932	-	10.58	53.2975	118.567	112.335
gene05935	Acka	245.322	28.6	19.31	13.79
gene05939	-	73.63	36.9325	27.9375	31.2975
gene05953	-	148.67	43.065	84.7725	83.7225
gene05957	-	427.525	39.41	124.412	110.02
gene05959	-	265.47	65.5	78.255	54.995
gene05962	-	224.132	361.087	421.625	406.54
gene05969	-	20.0625	593.545	932.81	912.192
gene05970	-	1.935	0	0	0
gene05971	-	25.82	21.1625	14.79	16.0225
gene05972	Ste14	36.1525	19.44	24.3175	24.52
gene05984	-	1.1125	12.545	22.57	48.1025
gene05986	-	0.3975	5.285	10.045	7.63
gene05993	Adhp	0.2275	7.2575	46.7825	49.885
gene06002	-	10.2375	40.4075	61.71	87.7775
gene06005	-	154.36	55.025	33.7575	34.9625
gene06012	-	8.0875	32.8975	51.9175	68.63
gene06013	-	0.1	34.4775	80.9875	144.695
gene06022	-	83.78	60.015	57.8125	50.2775
gene06026	-	44.7825	31.4475	0	0
gene06031	-	1.3475	0	0	0
gene06035	-	20.85	122.565	126.552	98.52
gene06040	-	45.785	25.135	11.0875	7.925
gene06045	-	873.398	536.173	343.63	400.377
gene06048	-	103.312	78.8425	50.975	63.245
gene06049	-	80.515	9.8725	14.8975	12.3475
gene06052	-	82.7725	29.8975	40.065	37.5375
gene06073	-	163.29	27.9575	28.3075	23.9825
gene06077	-	0.7075	9.965	20.405	38.505
gene06081	-	37.15	72.8275	202.24	291.98
gene06085	-	6.195	24.5375	17.8225	17.0175
gene06086	Nark	304.22	18.3775	16.235	14.2125
gene06088	-	0.095	33.9575	104.558	182.35
gene06089	-	238.852	24.6025	35.1425	54.0625
gene06090	-	1086.14	37.225	11.565	5.935
gene06091	-	1.3475	5.73	8.1175	7.3275
gene06092	-	13.0775	25.61	37.095	30.4375
gene06096	-	24.95	117.69	116.15	89.2325
gene06102	-	10.6625	33.385	26.31	14.43
gene06104	Frmb	32.8325	383.375	629.878	650.997
gene06107	-	3.5275	14.36	35.76	27.735
gene06121	-	67.55	782.503	977.697	1151.41
gene06123	-	3.235	1.9	1.56	1.1275
gene06131	-	551.048	18.6525	8.1075	6.365
gene06132	-	0.4	16.09	16.4325	19.4825
gene06137	-	1.95	14.1275	98.7575	79.2475
gene06138	-	7.59	16.355	29.1675	28.3075
gene06139	-	26.7925	448.21	798.45	709.163
gene06141	-	1275.77	28.93	5.95	4.47
gene06145	-	23.91	13.4	11.22	11.155
gene06148	-	1.7225	5.8975	7.655	7.91
gene06149	Ilva	3.7	28.905	21.2575	23.26
gene06152	-	0.225	10.025	13.6	21.8475
gene06153	-	14.575	7.705	0.81	0
gene06154	-	0.0125	10.2875	21.8025	29.19
gene06155	-	8.2225	85.0675	297.365	304.245
gene06161	Kate	19.485	0.065	0.2	0.855
gene06162	-	3.4575	0.3025	0.9675	1.6575
gene06163	-	28.665	14.46	83.4	165.915
gene06167	-	3.705	21.825	8.915	13.28
gene06170	-	45.495	123.585	153.63	190.445
gene06173	-	148.885	68.82	55.6725	51.6475
gene06174	-	203.442	64.525	61.9725	76.0875
gene06175	Arof	24.625	77.2275	128.928	104.922
gene06177	-	39.22	3.3975	36.73	3.6675
gene06186	-	91.5825	68.5125	86.6975	78.3375
gene06188	-	4.3275	13.065	30.8025	24.2275
gene06194	-	261.3	91.55	107.1	122.912
gene06195	-	217.315	27.9925	2.9275	2.7925
gene06199	-	8.2475	165.438	447.223	407.845
gene06202	-	0.7175	4.055	13.725	16.7775
gene06203	-	23.1475	6.8225	9.535	9.1975
gene06207	Asd	0.1575	47.1375	28.87	36.38
gene06209	-	29.1475	136.093	98.4275	110.64
gene06211	-	4.025	0	0	0
gene06212	-	4.665	21.4525	24.155	24.4575
gene06217	-	60.2125	18.275	23.01	20.4075
gene06221	-	148.907	89.9825	82.175	64.345
gene06224	-	32.415	17.3475	18.2475	21.6025
gene06225	Mmsb	4.3125	16.7375	67.115	47.3575
gene06227	-	0.745	4.16	7.04	11.3225
gene06234	-	7.46	41.6325	40.61	33.9
gene06238	Iles	6.06	24.035	22.655	22.4525
gene06244	-	639.893	40.2975	57.5125	34.5825
gene06246	-	222.532	34.5125	33.535	39.6175
gene06247	-	88.86	49.3675	60.67	62.1475
gene06248	-	6.75	4.57	3.7225	0.715
gene06249	-	45.4925	11.9	15.53	14.6225
gene06250	Purc	0.0525	5.78	2.705	7.625
gene06251	Med12	345.89	69.42	44.1675	73.9425
gene06253	-	31.6725	155.765	91.3425	81.3
gene06255	Cia30	2.425	19.1375	32.435	29.695
gene06256	-	0.93	4.5875	8.3275	6.6225
gene06266	-	6.445	279.507	291.315	329.822
gene06268	-	29.875	275.998	145.683	120.567
gene06271	Asps	80.8075	371.39	388.832	643.81
gene06272	-	82.85	37.0225	17.575	23.37
gene06273	-	30.38	17.22	12.1825	10.615
gene06280	-	264.445	44.9875	38.3975	67.55
gene06281	-	141.62	57.0675	70.0375	86.7825
gene06287	-	75.2075	49.4675	35.2375	41.87
gene06295	-	339.14	244.55	332.305	267.5
gene06297	-	24.1225	3.19	6.45	1.44
gene06300	-	2.945	5.9675	13.385	15.7025
gene06301	-	1.2725	7.0075	4.3425	7.3225
gene06303	-	8.36	0.88	1.3325	4.32
gene06304	-	11.555	0.04	0	0.3025
gene06305	-	28.6625	2.2825	3.0375	1.2975
gene06310	-	0.1425	10.815	3.2425	1.64
gene06315	-	5.8475	24.705	22.9825	24.665
gene06318	Sat	56.0525	575.447	486.51	415.457
gene06322	-	17.8125	547.305	278.712	375.67
gene06323	-	220.343	97.6875	103.16	101.27
gene06326	-	12.745	3.32	4.0975	4.25
gene06329	-	97.9	22.1425	15.3625	14.5575
gene06332	-	1.62	13.3275	7.46	10.23
gene06333	-	6.215	22.9875	29.96	20.7025
gene06334	-	57.085	50.1625	39.645	44.415
gene06336	-	206.07	117.237	90.0975	95.5075
gene06338	-	16.1975	15.76	2.5025	2.415
gene06339	-	158.757	43.62	41.845	37.7325
gene06340	-	0.44	9.5825	20.295	6.2
gene06341	-	52.5	33.6175	27.665	26.3725
gene06343	-	166.398	1.37	0.445	0.265
gene06344	-	91.1675	16.785	16.7725	9.1725
gene06346	-	2.4925	25.0375	16.19	16.2675
gene06354	-	1.91	7.985	11.6625	10.095
gene06357	-	14.4575	425.498	141.278	193.84
gene06359	-	148.822	106.487	101.002	100.5
gene06362	-	1.2425	7.5325	8.76	6.4575
gene06363	-	19.3025	4.6225	1.5125	2.0475
gene06366	Pane	16.3	78.845	81.73	58.555
gene06368	-	158.465	64.9025	96.4525	78.0975
gene06370	-	5.1275	25.25	99.7075	128.145
gene06373	-	43.96	29.2575	28.6225	29.3925
gene06375	-	1.32	520.702	404.777	562.45
gene06376	-	33.555	735.23	571.315	815.143
gene06378	-	1.025	29.6025	70.9825	37.7575
gene06379	-	0.02	0.6075	0.625	1.965
gene06381	-	27.675	15.525	12.495	8.925
gene06382	-	27.9825	8.77	13.595	12.605
gene06383	-	0	31.4175	55.5	61.86
gene06391	-	1.9375	10.5525	33.0325	42.495
gene06393	-	103.855	51.035	59.275	45.1725
gene06404	-	103.528	59.2325	17.0125	32.575
gene06412	-	247.877	5.3925	8.9175	8.9425
gene06413	-	16.9075	5.6175	10.0875	7.8225
gene06415	-	1.995	6.89	8.0125	7.3975
gene06416	-	1.95	7.5125	10.8125	8.84
gene06417	-	6.2025	310.345	298.132	262.25
gene06418	-	3.2725	14.655	38.46	14.1525
gene06420	-	7.255	33.8375	24.625	41.5075
gene06430	-	1.19	10.625	44.9325	21.1625
gene06432	-	4.6375	18.72	35.89	34.7775
gene06438	Taf9	44.415	27.72	22.3725	18.6475
gene06442	-	4.67	147.96	333.572	656.237
gene06443	-	1.4925	21.01	62.105	125.715
gene06444	-	7.6575	1.07	3.415	3.3625
gene06448	-	2.475	14.35	39.495	38.755
gene06450	-	53.5225	12.72	24.575	4.905
gene06451	-	211.325	15.975	4.17	1.4125
gene06458	-	11.825	58.1725	93.14	114.332
gene06463	-	9.385	1.11	3.1725	4.3075
gene06464	-	41.505	8.635	14.65	7.38
gene06465	-	30.885	7.005	8.215	9.5025
gene06466	-	7.475	2.06	3.2975	3.815
gene06467	Dsk2	254.077	123.63	105.668	107.55
gene06472	-	16070.7	497.28	46.145	24.0925
gene06473	-	27.33	2.0875	0	0
gene06474	-	2402.17	101.942	9.45	7.9425
gene06477	-	55.5475	35.305	110.04	104.845
gene06480	-	116.025	11.915	4.9925	13.3525
gene06481	-	12.3975	2.41	1.4075	0.3
gene06486	-	1018.39	141.692	142.84	165.667
gene06487	-	102.63	10.2	9.5725	7.34
gene06492	-	43.3475	51.3225	54.0975	60.5825
gene06493	-	4.5325	17.86	18.3525	23.7225
gene06494	-	12.3375	58.84	41.0225	66.59
gene06503	-	6.93	1.9575	3.3275	2.12
gene06508	-	34.15	22.5375	22.465	18.5025
gene06509	-	46.295	27.0125	24.86	27.0675
gene06514	-	15.855	7.105	4.0375	3.33
gene06517	-	49.4075	9.62	2.6275	3.3375
gene06518	-	180.43	25.0875	26.2825	29.6175
gene06520	-	448.548	130.072	87.5125	107.96
gene06521	-	0.065	9.6475	5.475	5.62
gene06522	-	4.755	25.9175	80.47	76.1975
gene06523	Rpl18A	149.363	1034.43	776.275	865.793
gene06529	-	0.12	6.5225	4.4	6.72
gene06532	-	58.5575	314.438	391.842	477.158
gene06533	-	33.765	344.32	607.393	1098.27
gene06534	-	10.05	57.205	39.2375	55.875
gene06535	-	0.1775	7.1225	4.88	10.2575
gene06536	-	56.705	51.5525	43.2275	90.12
gene06539	-	11.4225	4.6275	1.2625	4.325
gene06540	-	149.583	3.1875	13.8	1.3975
gene06541	-	11.6475	2.435	2.855	1.9025
gene06543	-	291.608	35.4775	24.355	17.71
gene06545	-	0	6.5375	3.9775	1.87
gene06551	-	0.6325	36.905	151.225	137.268
gene06557	-	9.425	28.1225	60.355	55.5275
gene06560	-	1.3275	4.4225	13.6125	11.1725
gene06561	-	0.43	2.755	15.115	12.93
gene06565	-	0.2325	24.5675	25.765	5.705
gene06567	Dut	0.4425	11.2875	6.3375	4.8225
gene06570	-	22.41	12.2825	7.8325	10.39
gene06571	-	629.27	118.51	101.073	80.7425
gene06573	Amie	134.632	50.8075	94.2875	74.0325
gene06574	-	865.62	96.63	138.35	99.1125
gene06577	-	0.1275	23.555	92.295	71.285
gene06579	Cdd	75.14	11.395	13.2225	28.385
gene06581	-	364.395	18.79	9.3525	7.78
gene06582	-	27.8175	8.2875	4.5475	7.6925
gene06583	-	50.89	12.5625	5.8075	11.4975
gene06588	Hmga	6.4775	21.8925	51.795	38.4725
gene06589	-	3.2575	19.0025	23.105	15.52
gene06591	-	0.965	15.44	22.79	15.0975
gene06592	-	0.955	21.9475	51.0125	34.7525
gene06594	Mmsb	0.095	0.75	5.395	7.0825
gene06595	-	14.5375	33.2275	75.2825	85.1225
gene06598	-	10.4225	4.9375	4.3725	4.5825
gene06601	-	8.87	70.715	38.0875	39.5475
gene06607	-	32.0125	20.905	13.2475	9.8825
gene06609	-	1.4375	47.9675	215.532	262.118
gene06611	-	7.085	0.685	2.7425	3.005
gene06617	-	1.9825	6.7675	10.59	11.1325
gene06620	-	84.1575	3.435	0	1.5325
gene06621	-	240.593	50.935	42.3475	46.3875
gene06628	Tam	155.857	16.4725	18.745	9.245
gene06636	-	36.5775	16.6375	7.5025	2.695
gene06637	-	6.1375	0.9375	0.185	0.045
gene06638	-	416.382	36.7425	27.015	13.0725
gene06640	-	18.2475	223.855	227.007	236.673
gene06641	-	7.095	67.1825	65.4775	71.69
gene06644	-	0	21.1125	14.265	13.8625
gene06645	-	15.8875	11.2825	7.51	2.6275
gene06647	-	4.665	83.2125	97.575	103.46
gene06652	Maf	1.935	55.66	7.3425	12.135
gene06653	-	0.1175	238.755	311.783	449.387
gene06656	-	3.7175	6.2525	5.8275	18.235
gene06660	-	240.79	11.56	15.8	8.1525
gene06667	-	172.325	50.39	59.63	69.4025
gene06668	-	18.8	75.25	95.2975	114.118
gene06669	-	0.475	2.085	3.755	2.74
gene06670	-	0.19	590.648	3533.14	3651.82
gene06671	-	2.6875	21.78	52.4325	44.02
gene06678	Atp1	180.91	743.008	657.07	670.168
gene06679	-	105.29	38.49	18.275	16.1
gene06685	Srm160	6.9	28.245	29.215	31.2225
gene06695	Mps1	2.0325	5.69	5.15	20.515
gene06703	-	34.63	23.3475	15.435	14.965
gene06707	-	5.515	18.305	41.385	13.8975
gene06714	-	344.45	66.3525	87.1975	97.9625
gene06715	-	11.4975	2.315	1.9475	1.555
gene06719	Rps15	673.785	2749.27	2266.47	2560.92
gene06720	Rplp2	465.175	2792.57	2092.74	2711.6
gene06723	-	68.4275	264.275	348.978	471.252
gene06726	-	125.245	0	0	0
gene06727	-	61.705	17.85	35.4575	33.0325
gene06728	-	7.51	38.5425	24.9	24.5825
gene06730	-	25.2875	85.25	88.0225	83.2175
[truncated: 1,324 more rows]
