# Supplementary material for: Transcriptome sequencing leads to an improved understanding of the infection mechanism of Alternaria solani in potato
Source: BMC Plant Biol. 2023 Mar 1;23:120. doi: 10.1186/s12870-023-04103-3 (PMC9976505; doi:10.1186/s12870-023-04103-3)
Supplement: Supplementary file 5 — Additional file 5: Table S5. The expression level change of genes associated to Profile 17 and 19. [file 12870_2023_4103_MOESM5_ESM.xlsx]

## Sheet: Sheet1
Table S5 The expression level change of genes associated to Profile 17 and 19
Profile	Gene id	Gene name	Gene description	Log2Fold Change (FPKM)			Regulated state
				dpi0vs3	dpi0vs4	dpi0vs5	dpi0vs3	dpi0vs4	dpi0vs5
17	gene00052		hypothetical protein	2.64	2.61	2.42	Up	Up	Up
17	gene00034		Phosphoacetylglucosamine mutase	1.7	2.56	2.55	Up	Up	Up
17	gene00005		hypothetical protein	6.28	5.06	6.07	Up	ns	Up
17	gene00003		choline dehydrogenase	2.16	1.87	1.84	Up	Up	Up
17	gene00075		SGNH hydrolase	6.44	8.49	9.83	Up	Up	Up
17	gene00004		hypothetical protein	2.02	2.49	2.66	Up	Up	Up
17	gene00011		L-galactose dehydrogenase (L-GalDH)	1.62	1.5	1.4	Up	ns	ns
17	gene00007		HET-domain-containing protein	2.93	3.14	3.11	Up	Up	Up
17	gene00054		hypothetical protein	6.6	6.09	6.97	Up	Up	Up
17	gene00081	coaW	pantothenate kinase 4	2	1.33	1.47	Up	ns	Up
17	gene00088		hypothetical protein	2.21	1.61	1.88	Up	ns	ns
17	gene00098		hypothetical protein	2.72	2.42	2.44	Up	Up	Up
17	gene00129		hypothetical protein	2.52	1.82	1.44	Up	ns	ns
17	gene00045		NAD(P)-binding protein	2.1	3	2.82	Up	Up	Up
17	gene00036		FAD binding domain-containing protein	4.85	4.39	5.1	Up	Up	Up
17	gene00106		hypothetical protein	7.97	7.76	6.82	Up	Up	Up
17	gene00061	SKIV2L	antiviral helicase	1.07	1.63	1.55	ns	Up	Up
17	gene00082		hypothetical protein	1.26	1.65	1.91	ns	Up	Up
17	gene00051		short-chain dehydrogenase/reductase-like protein	3.68	5.01	5.03	Up	Up	Up
17	gene00056		hypothetical protein	2.65	2.73	2.55	Up	Up	Up
17	gene00128		hypothetical protein	1.65	2.09	2.43	Up	Up	Up
17	gene00053		hypothetical protein	7.17	7.86	8.89	Up	Up	Up
17	gene00006		hypothetical protein	3.46	2.88	3.58	Up	Up	Up
17	gene00047	betA	alcohol oxidase	2.52	3.21	3.18	Up	Up	Up
17	gene00096	SWI1	timeless-domain-containing protein	1.98	1.68	1.04	Up	Up	ns
17	gene00010		heterokaryon incompatibility protein	1.92	1.16	1.01	Up	ns	ns
17	gene00103		cat eye syndrome critical region protein 5 precursor	6.41	5.86	4.75	Up	Up	Up
17	gene00209	MZM1	hypothetical protein	1.78	1.23	1.15	Up	ns	ns
17	gene00204		hypothetical protein	2.97	3.33	2.11	ns	Up	ns
17	gene00177		FAD/FMN-containing isoamyl alcohol oxidase-like protein MreA	5.01	4.56	3.82	Up	ns	ns
17	gene00168		hypothetical protein	1.96	2.19	2.14	Up	Up	ns
17	gene00163		hypothetical protein	8.54	7.96	8.97	Up	Up	Up
17	gene00248		hypothetical protein	2.48	3.2	2.34	Up	Up	Up
17	gene00253		dolichol-phosphate mannosyltransferase	1.71	1.85	2.37	ns	Up	Up
17	gene00445	rpiB	hypothetical protein	4.99	7.01	7.81	Up	Up	Up
17	gene00473		FAD binding domain-containing protein	4.65	6.21	6.1	Up	Up	Up
17	gene00201	malL	alpha-glucosidase-like protein maltase	3.06	3.33	3.69	Up	Up	Up
17	gene00158		hypothetical protein	2.45	1.99	2.02	Up	Up	Up
17	gene00250		hypothetical protein	2.29	1.57	1.64	Up	Up	Up
17	gene00159		hypothetical protein	2.21	1.97	1.75	Up	ns	Up
17	gene00203		hypothetical protein	3.09	3.27	2.6	Up	Up	Up
17	gene00213		tubulin-tyrosine ligase	6.2	5.64	6.34	Up	Up	Up
17	gene00305	argE	hypothetical protein	4.8	6.31	6.31	Up	Up	Up
17	gene00454	SRP102	P-loop containing nucleoside triphosphate hydrolase protein	4.17	4.71	4.92	Up	Up	Up
17	gene00465		N-acetylglutamate synthase	3.26	3.12	2.8	Up	Up	Up
17	gene00470		hypothetical protein	1.96	1.5	1.81	Up	Up	Up
17	gene00493		carbonic anhydrase	7.41	6.25	5.83	Up	Up	Up
17	gene00524		hypothetical protein	2.5	2.32	2.49	Up	Up	Up
17	gene00194	RPL13	60S ribosomal protein L13	2.4	2.13	2.31	Up	Up	Up
17	gene00198		hypothetical protein	0.85	0.82	1.11	ns	ns	Up
17	gene00325		T-complex protein 1 subunit zeta	2.08	1.73	1.68	Up	Up	Up
17	gene00425		hypothetical protein	1.7	1.06	1.02	Up	ns	ns
17	gene00241		short-chain dehydrogenase	3.44	2.99	2.21	Up	ns	ns
17	gene00247	ilvB	acetolactate synthase	3.91	2.88	2.53	Up	Up	Up
17	gene00362		hypothetical protein	1.63	1.6	1.44	Up	Up	Up
17	gene00375	bglX	hypothetical protein	8.23	8.98	9.32	Up	Up	Up
17	gene00467	fucP	MFS general substrate transporter	2.01	2.03	1.52	ns	ns	Up
17	gene00472		condensin subunit	2.09	1.12	2.08	Up	Up	Up
17	gene00526		hypothetical protein	1.51	1.98	1.75	Up	Up	Up
17	gene00449		hypothetical protein	1.45	1.47	1.56	ns	ns	Up
17	gene00302		cytochrome P450	3.76	4.92	4.86	Up	Up	Up
17	gene00321		hypothetical protein	1.3	1.66	1.72	ns	Up	Up
17	gene00210		hypothetical protein	1.35	1.69	1.93	ns	ns	Up
17	gene00212		hypothetical protein	1.43	1.45	1.17	Up	Up	ns
17	gene00298	RPS16	hypothetical protein	2.6	2.29	2.42	Up	Up	Up
17	gene00429		hypothetical protein	3.96	3.97	3.13	Up	Up	Up
17	gene00447		Cdc25 family phosphatase-like protein Ibp1	1.82	2.66	2.89	Up	Up	Up
17	gene00532		sm-like ribonucleo protein	1.03	1.07	1.21	Up	ns	ns
17	gene00202		hypothetical protein	5.46	7.07	6.09	Up	Up	Up
17	gene00459		similar to peptidyl-prolyl cis-trans isomerase	3.16	3.66	4	Up	Up	Up
17	gene00528		hypothetical protein	1.6	1.47	1.04	Up	ns	ns
17	gene00516		integral membrane protein	5.52	4.67	4.86	Up	Up	Up
17	gene00345		hypothetical protein	4.02	4.12	3.58	Up	Up	Up
17	gene00377		3-isopropylmalate dehydratase	2.55	2.65	2.15	Up	Up	Up
17	gene00504		Emopamil-binding protein	2.12	1.77	2.21	Up	Up	Up
17	gene00236		DnaJ-domain-containing protein	2.06	1.31	1.26	Up	ns	ns
17	gene00292	SWP59	hypothetical protein	2.73	2.36	3.1	Up	Up	Up
17	gene00294		hypothetical protein	2.9	2.75	3.31	Up	Up	Up
17	gene00320	RG9MTD2	hypothetical protein	2.52	1.93	1.92	Up	Up	Up
17	gene00337		hypothetical protein	2.7	2.66	2.64	Up	Up	Up
17	gene00346	gloA	glyoxalase-domain-containing protein	6.23	7.6	7.58	Up	Up	Up
17	gene00379		nucleoporin seh1	1.68	1.92	1.83	ns	Up	Up
17	gene00401		chitin binding protein	1.61	1.53	1.92	Up	ns	Up
17	gene00496	leuA	2-isopropylmalate synthase	9.75	9.53	9.2	Up	Up	Up
17	gene00371	proB	glutamate 5-kinase	2.12	2.05	2.06	Up	Up	Up
17	gene00216	galK	Galactokinase	1.68	2.6	2.64	Up	Up	Up
17	gene00161		hypothetical protein	1.47	1.87	1.76	Up	Up	Up
17	gene00182		hypothetical protein	4.56	3.22	2.14	Up	ns	ns
17	gene00432	RPS17	ribosomal protein S17e	2.73	2.42	2.31	Up	Up	Up
17	gene00479		PigN-domain-containing protein	1.28	1.86	1.9	ns	Up	Up
17	gene00676		hypothetical protein	3.75	5.11	5.14	Up	Up	Up
17	gene00570		hypothetical protein	1.46	0.76	1.01	Up	ns	Up
17	gene00672		hypothetical protein	7.29	7.06	7.42	Up	Up	Up
17	gene00742		hypothetical protein	2.18	1.76	1.86	Up	Up	Up
17	gene00591	SRO7_77	hypothetical protein	1.97	1.94	1.95	Up	Up	Up
17	gene00643		hypothetical protein	1.84	2.07	1.92	Up	Up	Up
17	gene00664		methyltransferase	2.46	3.66	3.76	Up	Up	Up
17	gene00714		alpha/beta-hydrolase	7.43	7.55	7.89	Up	Up	Up
17	gene00675	leuB	beta-isopropylmalate dehydrogenase	3.31	3.8	3.78	Up	Up	Up
17	gene00578		mitochondrial carrier	1.79	2.04	1.93	Up	Up	Up
17	gene00677		vps9 domain-containing protein	4.16	3	2.99	Up	Up	Up
17	gene00732	RPS11	40S ribosomal protein S11	3.02	2.78	3.28	Up	ns	Up
17	gene00694	RPS14	hypothetical protein	4.27	3.91	3.98	Up	Up	Up
17	gene00738		hypothetical protein	1.71	2.47	2	ns	Up	Up
17	gene00733		Erg28 protein	2.44	2.13	1.73	Up	Up	Up
17	gene00566		hypothetical protein	1.91	1.56	1.98	Up	Up	Up
17	gene00682	INO80M	actin-like ATPase domain-containing protein	1.36	1.83	1.85	ns	Up	Up
17	gene00644	TFC4	TPR-like protein	2.04	2.3	2.13	Up	Up	Up
17	gene00685		Got1-domain-containing protein	1.56	1.69	1.32	Up	Up	ns
17	gene00725	galT	galactose-1-phosphate uridylyltransferase	2.27	2.91	3.33	Up	Up	Up
17	gene00708	RPS25	putative 40S ribosomal protein S25	2.22	2.08	2.23	Up	Up	Up
17	gene00747		acyl-protein thioesterase 1	2.87	3.74	3.26	Up	Up	Up
17	gene00807		bifunctional aspartokinase/homoserine dehydrogenase 1	3.88	3.58	4.15	Up	Up	Up
17	gene00773		hypothetical protein	2.07	1.43	1.47	Up	ns	ns
17	gene00907		hypothetical protein	1.64	1.96	1.73	Up	Up	Up
17	gene00922	DHH1	ATP-dependent RNA helicase DHH1	1.66	0.99	0.92	Up	ns	ns
17	gene00935	purA	hypothetical protein	4.84	4.94	4.71	Up	Up	Up
17	gene01402		MFS general substrate transporter	1.2	1.72	1.41	ns	Up	Up
17	gene01476		hypothetical protein	2.37	2.36	2.12	Up	Up	Up
17	gene01782		alpha/beta-hydrolase	3.12	2.93	2.4	Up	Up	Up
17	gene01805	gloA	glyoxylase I	1.88	2.68	2.73	Up	Up	Up
17	gene01954		aquaporin	4.24	3.69	3.58	Up	Up	Up
17	gene01981		hypothetical protein	1.8	1.99	1.84	Up	Up	Up
17	gene02026		hypothetical protein	1.02	1.65	1.42	ns	Up	ns
17	gene02105		hypothetical protein	2.86	3.65	4.18	Up	Up	Up
17	gene02156		aldo-keto reductase-like protein	2.71	2.66	2.88	ns	ns	Up
17	gene02557		oxidoreductase ucpA	4.98	5.19	5.3	Up	Up	Up
17	gene02604	thrB1	phosphoribosylformylglycinamidine cyclo-ligase-like protein	1.58	1.15	1.01	Up	ns	ns
17	gene02708	ARP2	Actin/actin-like protein	2.62	2.4	2.58	Up	Up	Up
17	gene02945		chitin binding protein	2.83	3.58	3.66	Up	Up	Up
17	gene00785		MFS general substrate transporter	1.89	1.78	1.63	Up	Up	Up
17	gene00775		seven-hairpin glycosidase	1.9	1.95	1.95	Up	Up	Up
17	gene00941		tyrosinase	2	1.56	1.77	Up	ns	Up
17	gene00961		YjgF-like protein	3.59	4.89	4.59	Up	Up	Up
17	gene01242	RPS20	hypothetical protein	2.7	2.52	2.75	Up	Up	Up
17	gene01312		hypothetical protein	1.37	1.58	2	ns	ns	Up
17	gene01321		COBW domain-containing protein 1	1.33	1.47	1.63	ns	ns	Up
17	gene01519		MFS general substrate transporter	1.74	2.1	2.04	ns	Up	Up
17	gene01585		Isochorismatase hydrolase	5.96	7.61	8.35	Up	Up	Up
17	gene01608		pantothenate transporter liz1	4.67	5.92	5.79	Up	Up	Up
17	gene01794		FAD/NAD(P)-binding domain-containing protein	3.72	4.31	4.17	Up	Up	Up
17	gene02220		alpha/beta-hydrolase	2.72	1.8	1.99	Up	Up	Up
17	gene02261		type II DNA topoisomerase	3.1	2.21	2.73	Up	Up	Up
17	gene02269	JMJD5	jumonji domain-containing 5	1.75	1.82	1.64	Up	Up	Up
17	gene02444		hypothetical protein	2.37	2.55	2.32	Up	Up	Up
17	gene02496	RPL23	ribosomal protein L14b/L23e	2.63	2.35	2.43	Up	Up	Up
17	gene02502		ENTH-domain-containing protein	1.73	2.19	2.26	Up	Up	Up
17	gene02736		hypothetical protein	2.4	2.55	2.49	Up	Up	Up
17	gene02861		hypothetical protein	2.44	2.81	2.75	Up	Up	Up
17	gene02923	hppD	3-dehydroshikimate dehydratase	5.73	7.02	7.05	Up	Up	Up
17	gene00763	glyA	glycine hydroxymethyltransferase	1.94	1.03	0.91	Up	ns	ns
17	gene00817		RCC1/BLIP-II protein	1.92	0.98	1.02	Up	Up	Up
17	gene00934	nadC	nicotinate-nucleotide pyrophosphorylase	1.79	2.52	2.74	Up	Up	Up
17	gene00960		hypothetical protein	3.57	2.81	3.66	Up	Up	Up
17	gene00973	pcm	protein-L-isoaspartate O-methyltransferase	1.69	2.13	1.76	Up	Up	Up
17	gene00976		NAD(P)-binding protein	7.79	9.86	9.94	Up	Up	Up
17	gene01011		hypothetical protein	3.15	2.95	2.66	Up	Up	Up
17	gene01015		aromatic compound dioxygenase	4.19	5.07	5.24	ns	ns	Up
17	gene01442		hypothetical protein	3.41	3.3	4.25	ns	ns	Up
17	gene01511		hypothetical protein	7.02	7.52	7.15	Up	Up	Up
17	gene01518		NAD-binding Rossmann fold oxidoreductase family protein	3.56	5.9	5.61	Up	Up	Up
17	gene01573		hypothetical protein	2.07	2.14	1.91	Up	Up	Up
17	gene01753		hypothetical protein	1.74	2.11	2.68	Up	Up	Up
17	gene01823		Aldo/keto reductase	1.62	2.56	2.43	Up	Up	Up
17	gene01914		NAD(P)-binding protein	6.34	7.64	8.13	Up	Up	Up
17	gene01930		hypothetical protein	2.61	3.29	3.15	Up	Up	Up
17	gene02167	mtaP	S-methyl-5'-thioadenosine phosphorylase	3.34	3.29	3.32	Up	Up	Up
17	gene02244		3-keto-steroid reductase	1.97	1.21	1.73	Up	ns	ns
17	gene02270		hypothetical protein	2.03	1.42	1.26	Up	ns	ns
17	gene02618		hypothetical protein	1.8	1.51	2.12	ns	ns	Up
17	gene02627	TPRKB	CGI-121-domain-containing protein	1.58	2.17	2.24	Up	Up	Up
17	gene02659		HAD-like protein	1.69	2.58	2.7	Up	Up	Up
17	gene02671	amiE	acetamidase	1.07	1.48	1.66	ns	ns	Up
17	gene02737		hypothetical protein	2.67	2.3	2.31	Up	Up	Up
17	gene00836		CoA-transferase family III	2.57	2.79	3.58	Up	Up	Up
17	gene00926		hypothetical protein	2.63	2.4	2.48	Up	Up	Up
17	gene01079		hypothetical protein	5.32	3.2	6.4	Up	ns	Up
17	gene01269		ATP-dependent DNA helicase recQ	2.49	2.6	2.41	Up	Up	Up
17	gene01308		ubiquitin-conjugating enzyme E2-16 kDa	1.36	1.54	1.55	ns	ns	Up
17	gene01431		hypothetical protein	1.35	1.15	1.63	ns	ns	Up
17	gene01443		hypothetical protein	3.32	3.69	3.9	Up	Up	Up
17	gene01529		phosphoglycerate mutase-like protein	2.22	2.82	2.15	Up	Up	Up
17	gene01696	GSPT	hypothetical protein	2.72	2.61	2.6	Up	Up	Up
17	gene01867		GPI transamidase component GPI16 precursor	1.82	1.95	1.98	Up	Up	Up
17	gene01979		GPI mannosyltransferase 2	1.83	1.4	1.82	Up	Up	Up
17	gene02006		hypothetical protein	1.36	1.62	1.56	ns	Up	Up
17	gene02063	galM	aldose 1-epimerase	5.77	7.03	7.18	Up	Up	Up
17	gene02321		FAD dependent oxidoreductase	3.74	3.15	1.98	Up	Up	Up
17	gene02763	msrC	GAF domain-like protein	3.25	2.14	2.87	Up	ns	Up
17	gene02803		SET domain-containing protein	1.98	2.01	1.75	Up	Up	Up
17	gene02887		ERG2 and sigma1 receptor-like protein	2.34	2.48	2.66	Up	Up	Up
17	gene02901		Molybdopterin binding protein	1.83	1.78	1.86	Up	Up	Up
17	gene02958		hypothetical protein	1.37	1.06	0.98	Up	ns	ns
17	gene02967		MFS general substrate transporter	2.26	1.65	1.12	Up	Up	Up
17	gene02985		secretory pathway protein-like protein Ssp120	2.86	3.53	3.53	Up	Up	Up
17	gene03008		SEN34 subunit of tRNA-splicing endonuclease	1.97	1.42	1.12	Up	ns	ns
17	gene00823		hypothetical protein	2.41	2.19	2.57	ns	Up	Up
17	gene00901		hypothetical protein	2.43	1.89	1.5	Up	Up	Up
17	gene01179		UPF0187-domain-containing protein	2.82	2.15	2.24	Up	Up	Up
17	gene01187	treA	trehalose	5.31	5.79	5.31	Up	Up	Up
17	gene01193	pgi	Phosphoglucose isomerase	2.01	2.58	2.76	Up	Up	Up
17	gene01297	RPL17	60S ribosomal protein L17	2.24	2.04	2.07	Up	Up	Up
17	gene01544	norM	MATE efflux family protein	1	1.68	1.54	ns	Up	Up
17	gene01575		hypothetical protein	2.46	2.27	2.43	Up	Up	Up
17	gene01680	mrp	P-loop containing nucleoside triphosphate hydrolase protein	2.08	2.13	1.98	Up	Up	Up
17	gene01682		cytochrome P450	2.77	2.27	2.09	Up	Up	Up
17	gene01697		Ran-binding-domain-containing protein	3.24	2.86	2.72	Up	Up	Up
17	gene01776	SWI6	hypothetical protein	1.87	2.33	2.62	Up	Up	Up
17	gene01777		hypothetical protein	1.84	1.43	1.57	Up	ns	Up
17	gene01915		hypothetical protein	4.36	6.02	6.26	Up	Up	Up
17	gene01952	cysQ	3(2),5-bisphosphate nucleotidase HAL2	1.98	2.18	1.95	Up	Up	Up
17	gene02016		bacilysin biosynthesis oxidoreductase bacC	2.98	4.17	4.34	Up	Up	Up
17	gene02064		hypothetical protein	2.2	2.01	1.83	Up	Up	Up
17	gene02207		hypothetical protein	1.26	1.68	1.53	ns	Up	Up
17	gene02245	glpK	glycerol kinase	1.88	2.4	2.27	Up	Up	Up
17	gene02284		cytidine and deoxycytidylate deaminase zinc-binding domain-containing protein	1.84	2.41	1.66	Up	Up	Up
17	gene02495		beta-glucosidase	6.16	7.24	7.32	Up	Up	Up
17	gene00881	EAP45	Vps36-domain-containing protein	1.71	2.16	1.85	Up	Up	Up
17	gene00893		acetylcholinesterase precursor	2.92	1.97	1.87	Up	Up	Up
17	gene00965	GPI1	Gpi1-domain-containing protein	1.79	1.82	1.78	Up	Up	Up
17	gene01022		beta-Ig-H3/Fasciclin	5.99	5.84	5.81	Up	Up	Up
17	gene00784		DUF383-domain-containing protein	3.97	4.28	3.68	Up	Up	Up
17	gene00972		hypothetical protein	1.19	1.36	1.56	ns	ns	Up
17	gene00978		alpha/beta-hydrolase	3.93	4.16	3.46	Up	Up	Up
17	gene00985		MFS general substrate transporter	6.1	6.54	7.59	Up	Up	Up
17	gene01010		hypothetical protein	1.91	2.89	2.88	Up	Up	Up
17	gene01115		hypothetical protein	6	3.91	2.81	Up	Up	Up
17	gene01157		leucine aminopeptidase 2	5.23	4.01	3.04	ns	Up	ns
17	gene01241		hypothetical protein	2.8	3.09	3.52	Up	Up	Up
17	gene01336		hypothetical protein	6.38	6.04	5.85	Up	Up	Up
17	gene01456		hypothetical protein	2.49	2.58	2.28	Up	Up	Up
17	gene01199	TTC37	hypothetical protein	1.76	1.89	1.98	Up	ns	Up
17	gene01273		hypothetical protein	1.91	3.15	3.04	Up	Up	Up
17	gene01288		hypothetical protein	2.28	2.09	2.24	Up	Up	Up
17	gene01526	PsXEG1	endoglucanase A precursor	4.42	6.05	6.31	Up	Up	Up
17	gene01686		isoflavone reductase family protein	2.74	3.02	2.87	Up	Up	Up
17	gene01463		hypothetical protein	2.8	3.58	2.85	Up	Up	Up
17	gene01669		pyridoxal phosphate-dependent enzyme, beta subunit	8.01	8.32	7.4	Up	Up	Up
17	gene01945		hypothetical protein	1.93	1.5	1	Up	ns	ns
17	gene02053		NADP-dependent mannitol dehydrogenase	1.79	2.33	2.65	Up	Up	Up
17	gene01844	gfa	putative glutathione-dependent formaldehyde-activating enzyme	4.75	5.27	5.58	Up	Up	Up
17	gene02317		acyl-CoA N-acyltransferase	4.07	5.07	5.28	Up	Up	Up
17	gene02323		MFS general substrate transporter	4.61	5.19	4.66	Up	Up	Up
17	gene02361		pectate lyase	7.89	7.21	7.86	Up	Up	Up
17	gene02226		hypothetical protein	1.53	1.15	2.01	ns	ns	Up
17	gene02389		hypothetical protein	1.98	1.53	1.15	Up	ns	ns
17	gene02469		cytochrome P450	4.43	5.38	5.27	Up	Up	Up
17	gene02669		hypothetical protein	2.37	3.03	2.56	Up	Up	Up
17	gene02719		hypothetical protein	1.99	2.05	1.85	Up	Up	Up
17	gene02729	manA	mannose-6-phosphate isomerase	1.89	2.07	1.99	Up	Up	Up
17	gene02762		phosphatases II	2.14	2.15	1.71	Up	Up	Up
17	gene02454		hypothetical protein	2.34	1.92	1.36	Up	Up	ns
17	gene02461	frmA	alcohol dehydrogenase	3.2	3.26	3.04	Up	Up	Up
17	gene02507		periplasmic beta-glucosidase precursor	3.82	6.07	6.1	Up	Up	Up
17	gene02674		hypothetical protein	1.81	1.56	1.24	Up	ns	ns
17	gene02693		hypothetical protein	6.31	6.44	6.41	Up	Up	Up
17	gene02943	phacB	cytochrome P450	3.28	4.55	4.55	Up	Up	Up
17	gene02957		hypothetical protein	2.96	3.03	2.98	Up	Up	Up
17	gene00946		hypothetical protein	2.65	2.87	2.71	Up	Up	Up
17	gene01384		3-alpha,7-alpha,12-alpha-trihydroxy-5-beta-cholest-24-enoyl-CoAhydratase-like protein	3.23	5.03	5.07	Up	Up	Up
17	gene01413	RPS15A	structural constituent of ribosome	2.67	1.79	2.09	Up	Up	Up
17	gene01684		YWTD domain-containing protein	3.46	2.29	1.56	Up	Up	ns
17	gene01722		choline dehydrogenase mitochondrial precursor	2.42	1.3	2.21	Up	Up	Up
17	gene01727		acetylcholinesterase precursor	3.38	3.62	3.71	Up	Up	Up
17	gene01734		potassium transport protein 1	5.45	4.81	5.66	Up	Up	Up
17	gene01874		cytochrome b5	1.7	2.1	2.25	Up	Up	Up
17	gene02028		chitin synthase	2.97	1.62	2.88	Up	Up	Up
17	gene02155	FMN1	riboflavin kinase	1.54	1.6	1.85	ns	ns	Up
17	gene02246		hypothetical protein	1.77	2.48	2.23	ns	Up	Up
17	gene02272		nucleoside-diphosphate-sugar epimerase	3.73	6.32	5.94	Up	Up	Up
17	gene02390		DHS-like NAD/FAD-binding domain-containing protein	2.64	2.41	2.52	Up	Up	Up
17	gene02537		putative ankyrin repeat and sam domain containing protein 6 protein	8.1	7.87	6.64	Up	Up	Up
17	gene02704	speE	spermidine synthase	1.78	1.88	1.16	Up	ns	ns
17	gene02709		hypothetical protein	4.3	4.58	5.17	Up	Up	Up
17	gene02726		4-coumarate-CoA ligase-like protein	3.66	6.11	5.78	Up	Up	Up
17	gene02917		Lethal(2)neighbour of Tid protein	1.07	1.19	1.55	ns	ns	Up
17	gene01007		hypothetical protein	1.49	2.04	1.64	Up	Up	Up
17	gene01008	gpmI	2,3-bisphosphoglycerate-independent phosphoglycerate mutase	1.61	1.66	1.56	Up	Up	Up
17	gene01041		hypothetical protein	2.66	3.48	3.39	Up	Up	Up
17	gene01070	INT6	eukaryotic translation initiation factor 3, subunit 6	1.59	1.4	1.33	Up	ns	Up
17	gene01091		eukaryotic translation initiation factor 3 subunit C	2.01	1.74	1.6	Up	Up	Up
17	gene01335		putative N-carbamoylsarcosine amidase	2.67	2.27	2.33	Up	Up	Up
17	gene01477		CNVH-domain-containing protein	5.06	5.4	4.98	Up	Up	Up
17	gene01590		hypothetical protein	4.37	5.42	5.24	Up	Up	Up
17	gene01708	argG	argininosuccinate synthase	5.06	4.07	4.13	Up	Up	Up
17	gene01717		hypothetical protein	3.92	3.74	4.92	Up	Up	Up
17	gene02014		glycoside hydrolase/deacetylase	2.93	4.05	4.5	Up	Up	Up
17	gene02065		hypothetical protein	1.98	2.1	1.41	Up	Up	Up
17	gene02081		hypothetical protein	1.52	1.54	1.94	ns	ns	Up
17	gene02164		hypothetical protein	1.48	1.95	1.61	Up	Up	Up
17	gene02215	RPL6	hypothetical protein	1.95	1.81	1.79	Up	Up	Up
17	gene02255		Arabinanase/levansucrase/invertase	2.93	3.34	3.16	Up	Up	Up
17	gene00765		hypothetical protein	5.57	5.59	6.05	Up	Up	Up
17	gene00787		PAP/OAS1 substrate-binding domain-containing protein	1.1	1.59	1.24	ns	Up	ns
17	gene00794	orn	oligoribonuclease	2.46	1.72	1.49	Up	Up	Up
17	gene00912	ASP	hypothetical protein	1.66	1.56	2.06	Up	Up	Up
17	gene00917	sacA	sucrose-6-phosphate hydrolase	1.8	1.08	1.42	Up	ns	ns
17	gene00982		hypothetical protein	7.41	8.32	6.6	Up	Up	Up
17	gene01073		general substrate transporter	4.7	4.92	4.65	Up	Up	Up
17	gene01121		histidinol phosphate phosphatase H	1.25	2.01	1.88	ns	ns	Up
17	gene01122		hypothetical protein	2.5	2.55	2.61	Up	Up	Up
17	gene01275		putative short-chain dehydrogenases/reductase	4.05	5.01	4.43	Up	Up	Up
17	gene01279		glucosidase 2 subunit beta precursor	2.21	3.41	3.18	Up	Up	Up
17	gene01289		predicted protein	2.19	2.32	1.99	Up	Up	Up
17	gene01365		gpr1 fun34 -class plasma membrane protein	3.71	4.36	4.28	Up	Up	Up
17	gene01524	phoD	phosphodiesterase/alkaline phosphatase D precursor	4.44	3.86	3.34	Up	Up	Up
17	gene01847		hypothetical protein	1.62	1.52	1.99	Up	ns	Up
17	gene02675		DUF221-domain-containing protein	1.65	1.99	2.13	Up	Up	Up
17	gene02742		Clavaminate synthase-like protein	2.12	2.06	1.71	Up	Up	Up
17	gene02747		amine oxidase	0.87	1.38	1.38	ns	Up	Up
17	gene02898		peptide transporter PTR2-A	4.98	6.24	6.08	Up	Up	Up
17	gene02926	suhB	inositol monophosphatase	3.81	4.35	4.62	Up	Up	Up
17	gene02966		hypothetical protein	2.47	2.48	3.02	Up	Up	Up
17	gene00911	thrS	threonyl-tRNA synthetase	1.51	1.42	1.52	Up	ns	Up
17	gene00929	RANBP5	ARM repeat-containing protein	1.67	1.41	1.54	Up	ns	Up
17	gene01136		AAA-domain-containing protein	1.32	0.86	1.07	Up	ns	ns
17	gene01140		DUF1212-domain-containing protein	3.55	3.27	3.55	Up	Up	Up
17	gene01126		hypothetical protein	2.41	1.85	1.76	Up	ns	ns
17	gene01162		hypothetical protein	1.68	1.78	1.77	Up	Up	Up
17	gene01184	pyrD	FMN-linked oxidoreductase	2.08	2.15	2.16	Up	Up	Up
17	gene01189		hypothetical protein	4.36	5.39	5.02	Up	Up	Up
17	gene01196	LGD1	l-galactonate dehydratase	4.13	5.5	5.79	Up	Up	Up
17	gene01249		major facilitator superfamily domain-containing protein 5	3.49	4.23	4.24	Up	Up	Up
17	gene01272		hypothetical protein	1.18	1.2	1.35	ns	ns	Up
17	gene01281		hypothetical protein	6.45	5.71	6.13	Up	Up	Up
17	gene01298		hypothetical protein	1.97	2.92	2.98	Up	Up	Up
17	gene01361		class I alpha-mannosidase	1.76	2.35	2.45	Up	Up	Up
17	gene01466	RET2	hypothetical protein	1.73	1.78	2.02	Up	Up	Up
17	gene01514		hypothetical protein	2.07	1.43	1.34	Up	ns	ns
17	gene01535		EF1G-domain-containing protein	1.64	1.47	1.69	Up	Up	Up
17	gene01620		heat shock protein 70-like protein-like protein	1.7	2.07	2.5	Up	Up	Up
17	gene01611		hypothetical protein	3.2	2.6	2.69	Up	Up	Up
17	gene01685		hypothetical protein	6.52	3.64	4.97	ns	ns	Up
17	gene01843		heme peroxidase	1.48	1.99	2.18	ns	Up	Up
17	gene01802		hypothetical protein	1.37	1.66	1.51	ns	ns	Up
17	gene01853	phoD	hypothetical protein	3.42	3.43	3.08	Up	Up	Up
17	gene02062		hypothetical protein	1.29	1.79	2.02	ns	Up	Up
17	gene02115		NADH-ubiquinone oxidoreductase	1.77	1.51	1.33	Up	ns	ns
17	gene02327		hypothetical protein	2.46	2.25	2.36	Up	Up	Up
17	gene02130		hypothetical protein	2.97	3.47	3.3	Up	Up	Up
17	gene02217	hisC	histidinol-phosphate aminotransferase	1.84	1.1	1.12	Up	ns	ns
17	gene02385		NAD(P)-binding protein	3.15	3.77	3.93	Up	Up	Up
17	gene02257	RPL15	60S ribosomal protein L15	2.57	2.26	2.41	Up	Up	Up
17	gene02463		SET domain-containing protein	2.11	2.85	3.09	ns	Up	Up
17	gene02765		DUF1754-domain-containing protein	2.68	2.29	2.02	Up	ns	ns
17	gene02776		hypothetical protein	1.78	1.22	1.17	Up	ns	ns
17	gene02845		Zn-dependent exopeptidase	1.64	2.05	2.23	Up	Up	Up
17	gene02707	RPL5	hypothetical protein	2.93	2.47	2.56	Up	Up	Up
17	gene02712		HAD superfamily hydrolase-like protein	1.87	2.58	2.69	Up	Up	Up
17	gene02728		hypothetical protein	1.6	1.95	1.8	Up	Up	Up
17	gene03231	guaA	GMP synthase	2.51	1.42	2	Up	Up	Up
17	gene03239		hypothetical protein	3.59	3.45	3.16	Up	Up	Up
17	gene02947		GroES-like protein	1.1	1.34	1.6	ns	ns	Up
17	gene00833		hypothetical protein	5.35	5.22	5.03	Up	Up	Up
17	gene00913	gst	hypothetical protein	2.32	1.74	1.51	Up	Up	Up
17	gene00798		hypothetical protein	2.93	1.82	2.04	Up	Up	Up
17	gene00936	purA	hypothetical protein	3.68	3.28	3.19	Up	Up	Up
17	gene01258		general substrate transporter	4.15	4.13	4.17	Up	Up	Up
17	gene00964	RIP1	hypothetical protein	3.06	2.43	2.72	Up	Up	Up
17	gene00981		T-complex protein 1 subunit eta	1.79	1.44	1.66	Up	Up	Up
17	gene00986	CRC1	mitochondrial carrier protein-like protein	1.58	1.44	1.59	Up	ns	ns
17	gene01004		galactose oxidase	1.47	1.46	1.4	Up	ns	ns
17	gene01424		signal recognition particle sec65 subunit	1.88	2.02	1.77	Up	Up	Up
17	gene01504		hypothetical protein	2.6	2.72	1.99	Up	Up	Up
17	gene01523		hypothetical protein	2.77	2.5	3.09	Up	Up	Up
17	gene01574	RPS5	hypothetical protein	2.32	1.94	1.67	Up	ns	Up
17	gene01645		cation diffusion facilitator 1	3	2.94	2.38	Up	Up	Up
17	gene01796	cysJ	hypothetical protein	3.61	3.38	3.39	Up	Up	Up
17	gene01200	TTC37	TPR-like protein	1.99	2.75	2.79	Up	Up	Up
17	gene01260	galA	glycoside hydrolase	2.25	1.9	2.35	Up	Up	Up
17	gene01935	RPL7	60S ribosomal protein L7	2.37	2.22	2.39	Up	Up	Up
17	gene01960		hypothetical protein	4.95	4.78	5.04	Up	Up	Up
17	gene02082		NADH dehydrogenase iron-sulfur protein 3 mitochondrial precursor	1.49	1.67	1.61	Up	Up	Up
17	gene02087		acetylcholinesterase precursor	2.04	2.1	1.72	ns	Up	Up
17	gene02094		terpenoid cyclases/Protein prenyltransferase	2.94	3.6	2.3	Up	Up	Up
17	gene02201		mitochondrial ribosomal protein 10	2.01	1.33	1.37	Up	ns	ns
17	gene01398	lldD	L-lactate dehydrogenase	2.07	2.98	3.05	ns	Up	Up
17	gene01426	DBP6	P-loop containing nucleoside triphosphate hydrolase protein	1.9	1.33	1.02	Up	ns	ns
17	gene02300		fructosyl amino acid oxidase	1.79	1.84	1.91	Up	Up	Up
17	gene02847		hypothetical protein	3.32	3.92	4.27	Up	Up	Up
17	gene02922		quinic acid utilization activator	3.16	3.4	2.59	Up	Up	Up
17	gene03115	xynA	endo-1,4-beta-xylanase I precursor	7.48	9.45	9.73	Up	Up	Up
17	gene01676		hypothetical protein	2.08	2	2.04	Up	Up	Up
17	gene01683		hypothetical protein	4.19	4.12	3.72	Up	Up	Up
17	gene01881	TRM7	uridine-2'-O--methyltransferas-like protein TRM7	2.46	1.93	1.98	Up	Up	Up
17	gene02110		ubiquinone/menaquinone biosynthesis methyltransferase ubiE	2.9	2.48	1.97	Up	Up	Up
17	gene02486	ZIP7	zinc transporter YKE4	1.51	1.79	1.75	Up	Up	Up
17	gene02825		peptidase C14	3.18	4.03	4.12	Up	Up	Up
17	gene02909		hypothetical protein	2.56	2.29	1.88	Up	Up	Up
17	gene00857		glycoside hydrolase/deacetylase	1.6	2.45	2.1	Up	Up	Up
17	gene00930		vacuolar protein sorting-associated protein-like protein VPS4	1.11	1.32	1.6	ns	ns	Up
17	gene00950		translation initiation factor eIF-2A	2.44	2.1	1.83	Up	Up	Up
17	gene00952	UDG	uracil-DNA glycosylase	1.56	1.91	1.74	Up	Up	Up
17	gene01274		hypothetical protein	3.57	4.77	4.77	Up	Up	Up
17	gene01385		hydroxymethylglutaryl-CoA synthase	4.93	4.37	4.28	Up	Up	Up
17	gene01423		PLP-dependent transferase	2.38	1.45	1.3	Up	ns	Up
17	gene01763		hypothetical protein	1.52	1.36	1.96	ns	ns	Up
17	gene01932		UBC-like protein	1.45	1.52	1.52	Up	ns	ns
17	gene01980	RPL7A	L30e-like protein	2.47	2.08	2.16	Up	Up	Up
17	gene02030		vi polysaccharide biosynthesis protein vipA/tviB	4.34	3.43	2.5	Up	Up	ns
17	gene02045	LIS1	dynein regulator	1.52	1.59	1.71	Up	Up	Up
17	gene02120		FMN-dependent alpha-hydroxy acid dehydrogenase	3.25	3.04	3.66	Up	Up	Up
17	gene02252		hypothetical protein	2.3	2.29	2.34	Up	Up	Up
17	gene02253		hypothetical protein	1.72	2.38	2.44	Up	Up	Up
17	gene02509		hypothetical protein	1.88	2.14	1.24	Up	Up	ns
17	gene02657		hypothetical protein	3.64	4.13	3.81	Up	Up	Up
17	gene00803		hypothetical protein	1.17	1.7	1.31	ns	Up	Up
17	gene00814	rplM	mitochondrial 54S ribosomal protein YmL23	2.42	2.32	2.06	Up	Up	Up
17	gene01107		hypothetical protein	1.82	1.2	1.53	Up	ns	ns
17	gene01174		Dehydroquinate synthase-like protein	1.07	1.55	1.51	ns	ns	Up
17	gene01214		hypothetical protein	4.7	4.61	3.34	Up	Up	Up
17	gene01355	MTR10	karyopherin	4.84	5.54	5.12	Up	Up	Up
17	gene01462	RPL8	ribosomal protein L2	2.73	2.33	2.4	Up	Up	Up
17	gene01614	truD	pseudouridine synthase pus7	4.09	3.29	3.37	ns	Up	Up
17	gene01692		FAD/NAD(P)-binding domain-containing protein	3.48	4.3	4.49	Up	Up	Up
17	gene01700		beta-lactamase/transpeptidase-like protein	10.18	8.93	6.84	Up	Up	Up
17	gene02017		hypothetical protein	1.47	2.1	2.3	ns	Up	Up
17	gene02148		ArfGap-domain-containing protein	1.02	0.55	0.76	Up	ns	ns
17	gene02441		hypothetical protein	3.18	4.26	3.44	Up	Up	Up
17	gene02565		hypothetical protein	4.74	4.92	5.44	Up	Up	Up
17	gene02700		carboxyvinyl-carboxyphosphonate phosphorylmutase	9.47	11.09	10.24	ns	Up	Up
17	gene02819		aldehyde dehydrogenase	2.88	3.82	4.3	Up	Up	Up
17	gene02846		hypothetical protein	1.85	2.49	1.8	ns	Up	Up
17	gene02850	RPS19	40S ribosomal protein-like protein S19	2.6	2.31	2.37	Up	Up	Up
17	gene02858		pectate lyase precursor	7.18	6.99	8.33	Up	Up	Up
17	gene02862		mannan endo-1,6-alpha-mannosidase DCW1 precursor	2.31	2.73	3.33	Up	Up	Up
17	gene03365	RPL34	ribosomal protein L34e	2.56	2.02	2.27	Up	Up	Up
17	gene03515		asparaginase-domain-containing protein	1.22	0.86	1.46	ns	ns	Down
17	gene03518		WD repeat-containing protein 26	1.74	1.84	1.78	Up	Up	Up
17	gene03550	ERG7	lanosterol synthase	2.98	2.29	2.49	Up	Up	Up
17	gene03565		hypothetical protein	5.84	6.14	6.32	Up	Up	Up
17	gene03588		hypothetical protein	2.9	3.51	3.94	Up	Up	Up
17	gene03715		hypothetical protein	2.72	2.59	2.17	Up	Up	Up
17	gene03754		hypothetical protein	3.07	3.61	2.73	Up	Up	Up
17	gene03854	hemY	Protoporphyrinogen oxidase	2.12	1.82	1.96	Up	Up	Up
17	gene03992	lysS	lysyl-tRNA synthetase	1.79	1.88	2.08	Up	Up	Up
17	gene04004	allB	allantoinase, mitochondrial precursor	1.92	2.41	1.59	Up	Up	Up
17	gene04138		long chronological lifespan protein 2	1.61	1.24	1.31	Up	ns	ns
17	gene04203		magnesium-dependent phosphatase-1	2.21	1.37	1.27	Up	Up	Up
17	gene04286		putative amino acid transporter	3.45	4.07	3.26	Up	Up	Up
17	gene04337		hypothetical protein	1.59	1.53	1.48	Up	ns	Up
17	gene04442		DNA polymerase alpha, subunit B	1.6	1.21	1.15	Up	ns	ns
17	gene04476	MOS1	DUF543-domain-containing protein	1.47	1.44	1.58	Up	ns	Up
17	gene04658		hypothetical protein	2.37	2.17	1.71	Up	Up	Up
17	gene04664	hemC	porphobilinogen deaminase	2.16	2.51	2.73	Up	Up	Up
17	gene04688	NCS2	hypothetical protein	2.29	2.63	3.15	ns	ns	Up
17	gene04837		elongation factor 1-alpha	2.25	2.04	2.19	Up	Up	Up
17	gene04889	ACOX3	acyl-coenzyme A oxidase 1	1.88	3.01	2.99	Up	Up	Up
17	gene04988		protein methyltransferase	3.24	1.6	1.99	Up	ns	Up
17	gene04992		hypothetical protein	3.99	2.71	4.05	Up	ns	ns
17	gene05047		Cloroperoxidase	5.86	5.41	4.12	Up	Up	Up
17	gene05110	rplC	mitochondrial 54S ribosomal protein YmL9	1.84	1.42	1.05	Up	ns	ns
17	gene05259		rhamnose mutarotase	4.49	5.13	5.74	ns	ns	Up
17	gene03192	galE	UDP-glucose 4-epimerase	3.04	2.73	2.87	Up	Up	Up
17	gene03204		leupeptin-inactivating enzyme 1 precursor	4.96	5.62	5.81	Up	Up	Up
17	gene03685		hypothetical protein	4.51	4.75	3.57	Up	Up	Up
17	gene03796	THOX	hypothetical protein	5.48	6.27	6	Up	Up	Up
17	gene03813	MIS16	WD40 repeat-like protein	1.53	1.01	1.31	Up	ns	ns
17	gene03980		hypothetical protein	2.16	2.37	1.51	Up	Up	ns
17	gene03998		hypothetical protein	2.05	1.66	1.8	Up	Up	Up
17	gene04022		Serine/threonine-protein kinase Rio1	1.78	1.35	0.9	Up	ns	ns
17	gene04188		hypothetical protein	1.44	2.22	2.16	ns	Up	Up
17	gene04458	betA	alcohol oxidase	1.72	1.91	1.51	Up	Up	Up
17	gene04621		ARM repeat-containing protein	1.58	2.06	1.91	Up	Up	Up
17	gene04863		glutaminase A	2.43	3.35	3.11	Up	Up	Up
17	gene05162	gmk	guanylate kinase	1.88	3.03	2.73	Up	Up	Up
17	gene05171		hypothetical protein	10.03	10.08	10.42	Up	Up	Up
17	gene05243		isoflavone reductase family protein	2.58	2.78	2.52	Up	Up	Up
17	gene03009		hypothetical protein	2.55	2.24	2.87	Up	Up	Up
17	gene03232	BCCIP	hypothetical protein	1.91	1.34	1.35	Up	ns	ns
17	gene03679	CDC23	cell division cycle protein-like protein 23	2.01	2.07	2.1	Up	Up	Up
17	gene03690		signal transduction protein	2.29	1.81	2.21	Up	Up	Up
17	gene03824		hypothetical protein	5.15	4.56	4.85	Up	Up	Up
17	gene03913		hypothetical protein	5.5	5.33	5.89	Up	Up	Up
17	gene03950	sacA	hypothetical protein	2	1.59	2.52	Up	Up	Up
17	gene03979		hypothetical protein	3.76	4.28	4.44	Up	Up	Up
17	gene04027		1-acylglycerol-3-phosphate O-acyltransferase	1.42	1.79	1.85	ns	Up	Up
17	gene04345		mitochondrial import inner membrane translocase subunit tim9	3.59	2.32	2.98	Up	ns	ns
17	gene04563		hypothetical protein	1.93	2.39	2.36	Up	Up	Up
17	gene04669	acsA	acetoacetate-CoA ligase	2.7	3.7	4.15	Up	Up	Up
17	gene04796		AP-1 complex subunit gamma-1	1.22	1.34	1.85	Up	Up	Up
17	gene04803		hypothetical protein	1.76	1.91	2.16	Up	Up	Up
17	gene04917		hypothetical protein	4.03	3.94	3.36	ns	Up	ns
17	gene04949		hypothetical protein	4.08	5.47	4.93	Up	Up	Up
17	gene05012		hypothetical protein	1.46	1.56	2.02	ns	ns	Up
17	gene05019	CRM1	hypothetical protein	0.97	1.46	1.4	ns	ns	Up
17	gene05056		PQ-loop-domain-containing protein	2.43	3.04	2.78	Up	Up	Up
17	gene05109		hypothetical protein	2.51	2.45	2.54	Up	Up	Up
17	gene05120		cytochrome P450	1.7	1.45	1.42	Up	Up	ns
17	gene05152		hypothetical protein	1.92	1.08	0.98	Up	ns	ns
17	gene05214		ribonucleoside-diphosphate reductase-like protein subunit large	2.22	1.9	1.83	Up	Up	Up
17	gene05233		hypothetical protein	13.14	12.67	12.36	Up	Up	Up
17	gene03004		alcohol dehydrogenase	2.06	2.15	1.72	Up	Up	Up
17	gene03074		adaptin ear-binding coat-associated protein 1 NECAP-1	1.7	1.88	1.91	Up	Up	Up
17	gene03108		hypothetical protein	2.55	2.27	2.38	Up	Up	Up
17	gene03136		serine/threonine-protein phosphatase 4 catalytic subunit	1.54	1.14	0.86	Up	ns	ns
17	gene03483		IF4E-domain-containing protein	1.5	0.97	0.88	Up	ns	ns
17	gene03514		hypothetical protein	1.74	1.82	1.11	Up	Up	Up
17	gene03538	nudC	NADH pyrophosphatase	2.12	2.31	2.64	Up	Up	Up
17	gene03756	gltX	glutamyl-tRNA synthetase	1.36	1.87	1.85	ns	Up	Up
17	gene03823	betA	alcohol oxidase	7.87	7.44	7.6	Up	Up	Up
17	gene04000		BTE binding protein 4	2.09	2.92	2.85	Up	Up	Up
17	gene04187		hypothetical protein	4.09	4.73	2.94	Up	Up	Up
17	gene04266		28S ribosomal RNA	3.01	2.99	2.13	Up	Up	ns
17	gene04306		hypothetical protein	2.37	2.17	2.05	Up	Up	Up
17	gene04580	RRT2	hypothetical protein	9.05	8.29	7.58	Up	Up	Up
17	gene04746	galA	glycoside hydrolase family 36 protein	4.17	4.73	5.03	Up	Up	Up
17	gene04756		acetyl-CoA synthetase-like protein	2.76	2.19	1.47	Up	Up	ns
17	gene04757	RPL13A	ribosomal protein L13	2.61	2.26	2.25	Up	Up	Up
17	gene04758		hypothetical protein	0.83	1.1	0.86	ns	Up	ns
17	gene04762		hypothetical protein	6.55	6.09	6.18	Up	Up	Up
17	gene04790		40S ribosomal protein S12	3.08	2.81	3.24	Up	Up	Up
17	gene04965		integral membrane protein	4.15	4.16	3.91	Up	Up	Up
17	gene05228		CBD9-like protein	2.85	2.8	2.23	Up	Up	Up
17	gene05364		putative alpha-L-rhamnosidase C	9.69	9.99	10.04	Up	Up	Up
17	gene05366		alpha-l-rhamnosidase c	1.55	1.59	1.53	Up	ns	ns
17	gene02761		SET domain-containing protein	2.73	3.09	2.88	ns	ns	Up
17	gene02767		DUF1760-domain-containing protein	1.63	1.76	1.86	Up	Up	Up
17	gene02769		hypothetical protein	2.06	2.45	3.1	Up	Up	Up
17	gene02899		benomyl/methotrexate resistance protein	1.33	1.61	1.46	ns	Up	ns
17	gene03061		hypothetical protein	2.15	2.03	2.12	Up	Up	Up
17	gene03078		hypothetical protein	1.92	2	2.2	Up	Up	Up
17	gene03099	speB	hypothetical protein	4.34	5.2	5.44	Up	Up	Up
17	gene03220		hypothetical protein	2.28	3.44	3.19	ns	Up	Up
17	gene03333		hypothetical protein	2.22	1.75	1.34	Up	Up	ns
17	gene03421		alpha/beta-hydrolase	2.84	2.22	2.62	Up	Up	Up
17	gene03504		mitochondrial import inner membrane translocase, subunit Tim17/22	6.15	2.73	3.81	Up	ns	Up
17	gene03526		voltage-gated potassium channel subunit beta-1 channel subunit beta-1	5.91	5.17	5.46	Up	Up	Up
17	gene03765	FAL1	ATP-dependent RNA helicase fal1	4.13	3.28	3.4	Up	Up	Up
17	gene04023		concanavalin A-like lectin/glucanase	2.75	2.34	2.09	Up	Up	Up
17	gene04034		NADH-cytochrome b5 reductase 3	2.54	2.04	2.09	Up	Up	Up
17	gene04287		hypothetical protein	6.55	7.36	7.19	Up	Up	Up
17	gene04295	PRP19	Prp19-domain-containing protein	1.47	0.92	0.81	Up	ns	ns
17	gene02960		U2 small nuclear ribonucleo protein A	1.82	1.3	1.4	Up	ns	ns
17	gene03258		hypothetical protein	4.93	3.72	4.46	Up	Up	Up
17	gene03622		MFS general substrate transporter	3.04	2.89	2.67	Up	ns	ns
17	gene03763	metF	methylenetetrahydrofolate reductase 2	2.57	2.29	2.3	Up	Up	Up
17	gene03820		Aldo/keto reductase	4.48	5.8	5.63	Up	Up	Up
17	gene03846		FAD/NAD(P)-binding domain-containing protein	2.8	2.58	1.67	Up	ns	ns
17	gene03999	RPS27A	ubiquitin-40S ribosomal protein S31 fusion protein	2.65	2.49	2.71	Up	Up	Up
17	gene04060		hypothetical protein	3.05	3.07	2.91	Up	Up	Up
17	gene04089		hypothetical protein	1.73	2.36	1.86	Up	Up	Up
17	gene04109		hypothetical protein	2.32	2.68	2.9	Up	Up	Up
17	gene04292		hypothetical protein	2.8	2.49	2.85	Up	Up	Up
17	gene04427	tuf	elongation factor Tu	2.25	1.44	1.11	Up	ns	ns
17	gene04947	map	methionine aminopeptidase 2-like protein	1.75	1.27	1.45	Up	Up	Up
17	gene04997	coaC	flavo protein	1.56	1.14	0.73	ns	ns	Down
17	gene05017		hypothetical protein	2.24	2.03	1.92	Up	Up	Up
17	gene05172		hypothetical protein	4.25	5.62	5.31	Up	Up	Up
17	gene03162		DNA damage-binding protein 1	1.34	1.75	1.92	ns	Up	Up
17	gene03233	petA	ubiquinol-cytochrome c reductase iron-sulfur subunit	1.68	1.26	1.21	Up	ns	ns
17	gene03237		hypothetical protein	3.46	4.86	5.37	Up	Up	Up
17	gene03374		RTA1-domain-containing protein	5.75	6.05	6.62	Up	Up	Up
17	gene03697		hypothetical protein	1.34	1.4	1.84	ns	ns	Up
17	gene03947		B3/B4 tRNA-binding domain-containing protein	2.66	2.24	3.68	Up	Up	ns
17	gene04006		prim-pol domain-containing protein	2.3	1.82	1.4	Up	Up	ns
17	gene04102		hypothetical protein	5.4	4.37	4.81	Up	Up	Up
17	gene04220		hypothetical protein	2.2	2.04	2.35	Up	Up	Up
17	gene04343		hypothetical protein	2.35	2.04	2.29	Up	ns	Up
17	gene04360		hypothetical protein	3.61	4.67	4.69	Up	Up	Up
17	gene04441		hypothetical protein	1.58	1.39	1.52	Up	ns	Up
17	gene04445	RPS29	ribosomal protein S14	2.65	2.33	2.48	Up	Up	Up
17	gene04536	RPL4	60S ribosomal protein L4-A	2.71	2.36	2.4	Up	Up	Up
17	gene04774	RPS3	40S ribosomal protein-like protein S3	2.72	2.46	2.53	Up	Up	Up
17	gene04844		hypothetical protein	1.7	2.26	2.03	ns	Up	Up
17	gene04938		MFS general substrate transporter	1.57	1.63	1.62	Up	Up	Up
17	gene04961		shugoshin	3.48	2.75	2.91	Up	Up	Up
17	gene05037	tatD	deoxyribonuclease tatD	2.07	1.85	1.88	Up	Up	ns
17	gene05078		hypothetical protein	2.81	2.84	2.94	Up	Up	Up
17	gene05370		HET-domain-containing protein	2.65	4.55	4.23	Up	Up	Up
17	gene05688	RPS9	40S ribosomal protein S9	2.4	2.2	2.32	Up	Up	Up
17	gene05695		hypothetical protein	1.26	2.01	1.82	ns	ns	Up
17	gene05788		peroxiredoxin-6	2.29	2.41	2.96	Up	Up	Up
17	gene02713		hypothetical protein	1.48	1.96	1.86	ns	Up	Up
17	gene02759		chromatin associated protein KTI12	3.01	3.27	3.02	Up	Up	Up
17	gene02785		NAD(P)-binding protein	1.58	2.6	2.55	Up	Up	Up
17	gene02875		NADPH-cytochrome P450 reductase	1.75	1.46	1.53	Up	ns	ns
17	gene02924		general substrate transporter	5.62	5.77	5.61	Up	Up	Up
17	gene03523		hypothetical protein	2.06	1.4	1.18	Up	ns	ns
17	gene03575		ankyrin	2.38	1.7	2.19	Up	Up	Up
17	gene03619		conserved hypothetical protein	5.63	5.52	6.22	Up	Up	Up
17	gene03640		hypothetical protein	2.45	2.84	2.76	Up	Up	Up
17	gene03900		PEBP-like protein	1.72	1.31	0.9	Up	ns	ns
17	gene04293		hypothetical protein	1.57	2.17	2.28	Up	Up	Up
17	gene04585	ureD	UreD-domain-containing protein	1.6	1.7	1.14	Up	Up	ns
17	gene04739		taurine catabolism dioxygenase	1.48	1.61	1.5	ns	ns	Up
17	gene04773		glycosyl hydrolase 53	4.68	6.33	6.46	Up	Up	Up
17	gene04939		PLC-like phosphodiesterase	1.97	2.48	2.69	Up	Up	Up
17	gene04952		hypothetical protein	2.28	3.46	2.91	ns	Up	Up
17	gene05046		hypothetical protein	3.06	2.34	2.58	Up	Up	Up
17	gene05166		DUF431-domain-containing protein	2.17	2.49	2.5	Up	Up	Up
17	gene05270		Zn-dependent exopeptidase	1.73	2.48	1.93	Up	Up	Up
17	gene05341		alpha/beta-hydrolase	3.88	4.51	4.3	Up	Up	Up
17	gene05535		X-Pro dipeptidyl-peptidase protein	10.41	8.61	5.59	ns	Up	Up
17	gene02699		hypothetical protein	3.06	2.59	2.02	Up	Up	Up
17	gene02741		LexA/Signal peptidase	2	1.09	1.43	Up	ns	ns
17	gene02831	RPS21	ribosomal protein S21e	2.57	2.42	2.59	Up	Up	Up
17	gene02869		GPI-anchored cell wall beta-1,3-endoglucanase EglC	1.58	1.43	1.46	Up	ns	ns
17	gene02927	aroQ	catabolic 3-dehydroquinase	4.63	4.81	4.88	Up	Up	Up
17	gene02959	FIP1	hypothetical protein	6.04	6.24	6.42	Up	Up	Up
17	gene02988		WD40 repeat-like protein	1.82	1.66	1.6	ns	Up	ns
17	gene03109	RPL6	hypothetical protein	4	4.01	3.86	Up	Up	Up
17	gene03128	rpiA	ribose-5-phosphate isomerase	5.44	5.14	5.16	Up	Up	Up
17	gene03195	ARC1	multisynthetase complex auxiliary component p43	1.64	1.39	2.22	Up	Up	Up
17	gene03345		cytochrome P450	5.19	7.2	7.35	Up	Up	Up
17	gene03396		necrosis-and ethylene-inducing protein-like protein 1 precursor	1.97	1.21	1.71	Up	ns	Up
17	gene03488		UPF0047-domain-containing protein	2.5	3.92	3.34	Up	Up	Up
17	gene03624		hexokinase	1.29	1.79	1.85	ns	Up	Up
17	gene03639		Phosphoribosylaminoimidazole carboxylase	2.31	1.97	2.06	Up	Up	Up
17	gene03647		hypothetical protein	2.67	2.36	1.84	Up	Up	Up
17	gene03655		hypothetical protein	2.09	2.69	2.92	Up	Up	Up
17	gene03886	bglX	glycoside hydrolase family 3 protein	5.88	5.23	4.67	Up	Up	Up
17	gene04005		DUF1917-domain-containing protein	2.3	2.51	1.85	Up	Up	Up
17	gene04058	malZ	hypothetical protein	11.1	14.26	14.43	Up	Up	Up
17	gene04174		FabD/lysophospholipase-like protein	3.25	2.42	2.07	Up	Up	Up
17	gene04177		hypothetical protein	2.34	2.11	1.91	Up	Up	Up
17	gene04189		hypothetical protein	2.58	2.14	2.27	Up	Up	Up
17	gene04371		carbon-nitrogen hydrolase	7.96	8.55	8.48	Up	Up	Up
17	gene04428		3-hydroxyisobutyryl-CoA hydrolase mitochondrial precursor	4.6	5.54	5.65	Up	Up	ns
17	gene04463		dimethylglycine dehydrogenase mitochondrial precursor	2.91	4.17	4.51	Up	Up	Up
17	gene04588		hypothetical protein	5.68	4.13	3.32	Up	Up	Up
17	gene04634		conserved hypothetical protein	2.38	1.8	1.84	Up	ns	ns
17	gene04727		voltage-gated potassium channel subunit beta-2	2.76	4.17	4.28	Up	Up	Up
17	gene04976		MFS general substrate transporter	2.78	2.9	2.51	Up	Up	Up
17	gene04986	RPLP1	hypothetical protein	2.71	2.59	2.74	Up	Up	Up
17	gene02774		dihydroxyacetone kinase	1.55	2.38	2.26	Up	Up	Up
17	gene02971		Anp1-domain-containing protein	1.63	1.43	1.52	Up	ns	Up
17	gene03020	lldD	L-lactate dehydrogenase	2.15	2.68	2.67	Up	Up	Up
17	gene03127		hypothetical protein	1.06	1.31	1.46	ns	ns	Up
17	gene03364		Zn(II)2Cys6 transcriptional activator	1.93	1.87	1.55	Up	Up	Up
17	gene03528		taurine catabolism dioxygenase	6.27	6.1	6.89	Up	Up	Up
17	gene03593		P-loop containing nucleoside triphosphate hydrolase protein	2.03	2.56	1.96	Up	Up	Up
17	gene03808		acyl-CoA dehydrogenase NM domain-like protein	3.56	6.05	5.79	Up	Up	Up
17	gene03845	fucP	glucose/galactose transporter	3.85	2.47	3.05	Up	Up	Up
17	gene03867		hypothetical protein	1.4	1.28	1.71	ns	ns	Up
17	gene03904		class I glutamine amidotransferase-like protein	1.61	2.13	1.95	Up	Up	Up
17	gene03911	miaA	tRNA isopentenyltransferas-like protein	1.5	1.46	1.89	ns	ns	Up
17	gene04030		copper/zinc binding superoxide dismutase	3.37	4.28	4.61	Up	Up	Up
17	gene04404		hypothetical protein	4.29	5.4	5.53	ns	Up	Up
17	gene04407		Aldo/keto reductase	4.92	4.61	3.14	Up	Up	ns
17	gene04437	RPL22	60S ribosomal protein L22	2.64	2.32	2.57	Up	Up	Up
17	gene04447		hypothetical protein	3.88	3.27	2.1	Up	Up	ns
17	gene04542		hypothetical protein	4.79	4.61	4.93	Up	Up	Up
17	gene04554		FAD dependent oxidoreductase	2.02	1.8	2.84	Up	Up	Up
17	gene04635		hypothetical protein	2.43	2.43	2.92	Up	Up	Up
17	gene04668		hypothetical protein	8.07	9.33	9.88	Up	Up	Up
17	gene04697		hypothetical protein	1.87	1.11	1.09	Up	ns	ns
17	gene04903		hypothetical protein	1.66	2.12	2.34	Up	Up	Up
17	gene05116		P-loop containing nucleoside triphosphate hydrolase protein	2.6	4.07	3.44	Up	Up	Up
17	gene05138		FAD dependent oxidoreductase	3.54	5.36	5.47	Up	Up	Up
17	gene05232		hypothetical protein	3.21	2.9	2.74	Up	Up	Up
17	gene05242	ATP8	hypothetical protein	1.69	1.89	1.86	Up	Up	Up
17	gene03197	DCS	scavenger mRNA decapping enzyme	3.7	2.79	3.22	Up	Up	Up
17	gene03236	CPY	carboxypeptidase Y precursor	2.16	2.64	2.61	Up	Up	Up
17	gene03278	INDO	hypothetical protein	4.1	4.4	4.11	ns	Up	Up
17	gene03288		FAD-binding domain-containing protein	2.68	2.19	2.17	Up	Up	Up
17	gene03330	ychF	GTP-binding protein	1.67	1.19	0.79	Up	ns	ns
17	gene03418	pel	pectin lyase-like protein	8.76	9.45	10.73	Up	Up	Up
17	gene03439		cellulose-binding protein	3.27	1.89	2.01	Up	ns	Up
17	gene03457	speD	S-adenosylmethionine decarboxylase	1.84	1.06	0.82	Up	ns	ns
17	gene03649	TRS20	Sedlin	1.37	1.39	1.64	ns	ns	Up
17	gene03718	yidC	mitochondrial export translocase Oxa1	2.12	1.59	1.35	Up	ns	ns
17	gene03868		fumarylacetoacetate hydrolase	6.26	6.72	4.86	Up	Up	ns
17	gene03910		hypothetical protein	2.8	3.34	3.14	Up	Up	Up
17	gene04069		hypothetical protein	4.9	3.86	3.44	Up	Up	Up
17	gene04153	UTP1	WD40 repeat-like protein	1.83	1.23	1.3	Up	ns	ns
17	gene04180		sugar transporter STL1	4.13	5.52	6.05	Up	Up	Up
17	gene04186	rplF	mitochondrial 54S ribosomal protein YmL16	1.73	1.36	0.91	Up	ns	ns
17	gene04557		hypothetical protein	1.4	2.33	2.06	ns	Up	Up
17	gene04637		beta-lactamase/transpeptidase-like protein	4.56	5.83	6.24	Up	Up	Up
17	gene04857		hypothetical protein	3.64	4.16	4.85	Up	Up	Up
17	gene04864		hypothetical protein	4.08	4.18	3.44	Up	Up	Up
17	gene04882	bioB	biotin synthase	1.9	2.62	2.79	Up	Up	Up
17	gene04981		hypothetical protein	1.97	2.59	2.62	Up	Up	Up
17	gene03205		hypothetical protein	3.09	1.74	1.4	Up	Up	ns
17	gene03314		hypothetical protein	4.97	4.91	3.9	Up	Up	Up
17	gene03399	gnl	lactonohydrolase	5.65	5.67	5.62	Up	Up	Up
17	gene03502		Pkinase-domain-containing protein	1.88	2.93	2.5	Up	Up	Up
17	gene03530		glycogen synthase	3.14	3	3	Up	Up	Up
17	gene03616		hypothetical protein	1.64	2.06	2.2	Up	Up	Up
17	gene03827		hypothetical protein	6.09	7.36	7.15	Up	Up	Up
17	gene04053		hypothetical protein	1.84	2.24	2.04	Up	Up	Up
17	gene04163		hypothetical protein	1.4	1.39	1.76	ns	ns	Up
17	gene04168		chitobiosyldiphosphodolichol beta-mannosyltransferase	2.33	2.25	2.45	Up	Up	Up
17	gene04296	malZ	alpha-glucosidase-like protein	3.19	1.74	2.9	Up	Up	Up
17	gene04466		IF-2B-domain-containing protein	1.75	1.74	2.05	Up	Up	Up
17	gene04545	ileS	hypothetical protein	2.12	1.75	2.12	Up	Up	Up
17	gene04631		SET domain-containing protein	1.43	2.05	2.21	ns	ns	Up
17	gene04716	EXOSC1	hypothetical protein	2.46	1.98	2.04	Up	Up	Up
17	gene04743	pheT	phenylalanyl-tRNA synthetase beta chain	2.14	2.26	2.46	Up	Up	Up
17	gene04782	LGA1	aldolase	5.52	7.58	7.51	Up	Up	Up
17	gene04798		CoA-transferase family III	5.32	4	3.91	Up	Up	Up
17	gene04836		carboxypeptidase-like protein A4 precursor	7.91	9.84	9.91	Up	Up	Up
17	gene04852	EXOSC2	hypothetical protein	2.29	1.96	1.3	Up	Up	ns
17	gene04881	acnA	aconitate hydratase	2.8	3.22	2.71	Up	Up	Up
17	gene05280		cell division/GTP binding protein	1.97	1.75	1.92	Up	Up	Up
17	gene03158		DUF814-domain-containing protein	2.21	3.29	3.41	Up	Up	Up
17	gene03172		MFS general substrate transporter	1.66	1.72	2.28	Up	Up	Up
17	gene03271	glpQ	PLC-like phosphodiesterase	3.78	3.41	3.6	Up	Up	Up
17	gene03519		hypothetical protein	2.18	3.4	2.83	Up	Up	Up
17	gene03592		hypothetical protein	1.8	2.28	2.42	ns	Up	Up
17	gene03684		hypothetical protein	3.29	2.46	3.86	Up	Up	Up
17	gene03749	CDC46	DNA replication licensing factor mcm5	1.77	1.22	1.28	Up	ns	ns
17	gene03916		glycoside hydrolase/deacetylase	3.08	3.3	3.13	Up	Up	Up
17	gene04007		hypothetical protein	1.34	1.71	1.41	ns	Up	Up
17	gene04056		hypothetical protein	1.92	3.23	2.98	Up	Up	Up
17	gene04156		hypothetical protein	2.69	1.73	1.72	Up	ns	Up
17	gene04165		hypothetical protein	2.58	2.38	1.83	Up	Up	Up
17	gene04354	tpiA	Triosephosphate isomerase	3.03	2.81	3.08	Up	Up	Up
17	gene04365		alpha-L-rhamnosidase	4.42	5.11	5.5	Up	Up	Up
17	gene04443		CRAL/TRIO domain-containing protein	2.47	1.87	1.27	Up	Up	ns
17	gene04666		alpha/beta-hydrolase	1.38	1.98	1.83	ns	Up	Up
17	gene04667		hypothetical protein	1.61	1.37	1.1	Up	ns	ns
17	gene04787		Inosine/uridine-preferring nucleoside hydrolase	2.29	2.29	2.36	Up	Up	Up
17	gene04833		hypothetical protein	1.24	1.79	1.58	ns	Up	Up
17	gene05186	mvaD	diphosphomevalonate decarboxylase	3.81	4.19	4.3	Up	Up	Up
17	gene05229		hypothetical protein	1.64	1.43	2.27	ns	ns	Up
17	gene05261		MFS general substrate transporter	3.39	3.44	3.35	Up	Up	Up
17	gene05318		Thioesterase/thiol ester dehydrase-isomerase	2	2.14	1.57	Up	Up	Up
17	gene05356	ARD1_2	N-acetyltransferase complex ARD1 subunit	1.53	1.57	1.68	Up	ns	Up
17	gene05420		esterase/lipase	3.53	3.67	4.08	Up	Up	Up
17	gene05491		hypothetical protein	3.52	3.64	3.66	Up	Up	Up
17	gene03191		MCM-domain-containing protein	1.44	1.69	1.4	ns	Up	ns
17	gene03196	YUH1	cysteine proteinase	1.41	1.95	2.2	ns	Up	Up
17	gene03201		hypothetical protein	1.74	2.14	1.8	Up	Up	Up
17	gene03253		hypothetical protein	3.01	4.17	4.34	Up	Up	Up
17	gene03419		UDP-Glycosyltransferase/glycogen phosphorylase	1.23	1.42	1.27	Up	Up	Up
17	gene03561		1,3-beta-glucanosyltransferase gel1 precursor	5.86	5.22	5.21	Up	Up	Up
17	gene03797		alpha/beta-hydrolase	1.43	2.03	1.95	ns	Up	Up
17	gene03825		Cloroperoxidase	7.14	7.18	7.5	Up	Up	Up
17	gene03901		hypothetical protein	1.95	1.32	1.04	Up	ns	ns
17	gene04100		glycoside hydrolase	2.13	2.54	2.64	Up	Up	Up
17	gene04105		peroxin-11	1.51	1.85	1.76	ns	Up	Up
17	gene04218	ilvC	ketol-acid reductoisomerase	3.73	3.29	3.33	Up	Up	Up
17	gene04352		putative decarboxylase DEC1	14.04	13.77	14.04	Up	Up	Up
17	gene04359		hypothetical protein	3.17	3.16	3.4	Up	Up	Up
17	gene04399		dihydroxyacetone kinase	2.4	3.32	3.32	Up	Up	Up
17	gene04415	bglX	hypothetical protein	3.87	4.42	4.31	Up	Up	Up
17	gene04502		pisatin demethylase	2.08	3.02	2.83	Up	Up	Up
17	gene04602		glycoside hydrolase	2.23	1.51	1.92	Up	ns	Up
17	gene04624		hypothetical protein	7.64	7.72	7.12	Up	Up	Up
17	gene04799		hypothetical protein	1.94	1.5	1.4	Up	Up	ns
17	gene04812		clathrin adaptor, mu subunit	1.25	1.74	1.69	ns	Up	Up
17	gene04899		hypothetical protein	2.97	3.51	3.9	Up	Up	Up
17	gene04923		mannan polymerase II complex ANP1 subunit	2.05	1.88	1.48	Up	Up	Up
17	gene04960		hypothetical protein	2.41	2.75	1.67	Up	Up	Up
17	gene03146	RHOGDI	E set domain-containing protein	2.3	3.45	3.67	Up	Up	Up
17	gene03295		aromatic-L-amino-acid decarboxylase	3.51	4.58	5.05	Up	Up	Up
17	gene03386		polygalacturonase precursor	3.61	4.65	4.88	Up	Up	Up
17	gene03586		hypothetical protein	3.55	4.43	4.16	Up	Up	Up
17	gene03606		potassium/sodium eff	3.05	3.69	3.56	Up	Up	Up
17	gene03664		Sodium:dicarboxylate symporter	7.54	8.64	8.87	Up	Up	Up
17	gene03678		farnesyl pyrophosphate synthetase	4.33	5.12	5.31	Up	Up	Up
17	gene03748	PIT	phosphate-repressible phosphate permease-like protein	9.26	8.81	9.08	Up	Up	Up
17	gene03803		hypothetical protein	2.53	2.55	1.58	Up	Up	Up
17	gene03903		putative aminotransferase	2.22	2.36	2.05	Up	Up	Up
17	gene03909		ABC-type Fe3+ transport system	5.8	5.58	6.04	Up	Up	Up
17	gene04134		phosphoglycerate mutase-like protein	2.66	2.39	2.39	Up	Up	Up
17	gene04164		hypothetical protein	1.98	1.25	0.96	Up	ns	ns
17	gene04197		choline-sulfatase	1.38	2.37	2.18	Up	Up	Up
17	gene04517		hypothetical protein	1.46	1.87	1.41	Up	Up	Up
17	gene04528	catA	aromatic compound dioxygenase	3.23	4.99	4.84	Up	Up	Up
17	gene04590		ribonuclease-domain-containing protein	6.38	9.33	9.74	Up	Up	Up
17	gene04610		hypothetical protein	6.1	6.66	4.62	Up	Up	ns
17	gene04636		hypothetical protein	3.06	2.99	2.38	Up	Up	Up
17	gene04656	ISYNA1	Myo-inositol-1-phosphate synthase	1.68	1.71	2.24	ns	Up	Up
17	gene04764	CLN2	subtilisin-like protein	6.1	5.61	5.65	Up	Up	Up
17	gene04808		ribosomal protein L22	2.92	1.91	1.87	Up	Up	Up
17	gene04945	aroC	chorismate synthase	3.96	3.48	3.47	Up	Up	Up
17	gene04974	RPS23	hypothetical protein	2.36	1.97	2.24	Up	Up	Up
17	gene04980	aroD	aldolase	1.48	1.73	1.39	ns	Up	ns
17	gene05038		DUF1742-domain-containing protein	1	1.4	1.49	ns	ns	Up
17	gene05239		hypothetical protein	2.78	2.92	1.99	Up	Up	Up
17	gene03346		hypothetical protein	5.57	6.85	7.31	Up	Up	Up
17	gene03459		hypothetical protein	1.65	1.26	1.24	Up	ns	ns
17	gene03476		hypothetical protein	4.47	6.21	6.42	Up	Up	Up
17	gene03539		hypothetical protein	1.73	1.95	1.93	Up	Up	Up
17	gene03617	RET3	snare-like protein	1.8	1.57	1.99	Up	Up	Up
17	gene03755		cytokinesis protein Cyk3	1.53	1.92	2.26	Up	Up	Up
17	gene03761		hypothetical protein	6.86	5.65	5.79	Up	Up	Up
17	gene03798		hypothetical protein	2.84	3.61	2.97	Up	Up	Up
17	gene03801		potassium/sodium eff	3.11	3.57	3.51	Up	Up	Up
17	gene03833		dihydrodipicolinate synthetase family protein	4.22	5.81	6.38	Up	Up	Up
17	gene03995	gnl	lactonase	5.98	5.66	5.95	Up	Up	Up
17	gene04051		hypothetical protein	1.24	1.69	1.77	ns	Up	Up
17	gene04475		hypothetical protein	2.13	1.67	2.29	ns	ns	Up
17	gene04853		phospholipase D/nuclease	1.8	2.14	1.82	Up	Up	Up
17	gene04904		PLP-dependent transferase	1.55	2.23	2.35	Up	Up	Up
17	gene04958		bZIP transcription factor-like protein	1.5	1.2	0.96	Up	ns	Up
17	gene05002	SCPX	non-specific lipid-transfer protein	2.63	4.23	3.99	Up	Up	Up
17	gene05051		hypothetical protein	1.55	1.27	0.94	Up	ns	ns
17	gene05235		aldehyde dehydrogenase	7.17	6.8	6.45	Up	Up	Up
17	gene05339		dienelactone hydrolase family protein	2.02	2.65	2.66	Up	Up	Up
17	gene05417		pisatin demethylase	2.54	2.7	2.33	ns	Up	Up
17	gene05529		hypothetical protein	2.32	2.5	2.55	Up	Up	Up
17	gene05546		flavin-binding monooxygenase-like protein	5.73	7.86	7.45	Up	Up	Up
17	gene05361		hypothetical protein	3.06	3.29	2.89	Up	Up	Up
17	gene05373		hypothetical protein	8.64	9.08	9.75	Up	Up	Up
17	gene05583		FolC bifunctional protein	1.44	1.43	1.26	Up	ns	ns
17	gene05590		hypothetical protein	1.98	1.21	0.95	Up	ns	ns
17	gene05633		FAD/NAD(P)-binding domain-containing protein	3.76	2.87	3.11	Up	Up	Up
17	gene05865		hypothetical protein	1.8	1.2	1.58	Up	ns	Up
17	gene05900		sulfite reductase flavo protein alpha-component	2.14	1.66	1.79	Up	Up	Up
17	gene06024	adhP	alcohol dehydrogenase 1	7.54	10.21	9.91	ns	Up	Up
17	gene06092		WD domain-containing protein	0.97	1.5	1.22	Up	Up	Up
17	gene06149	ilvA	threonine dehydratase I	2.97	2.52	2.65	Up	Up	Up
17	gene06357		alkaline phosphatase-like protein	4.88	3.29	3.74	Up	Up	Up
17	gene06362		alpha/beta-hydrolase	2.6	2.82	2.38	Up	Up	Up
17	gene06533		mandelate racemase/muconate lactonizing enzyme family protein	3.35	4.17	5.02	Up	Up	Up
17	gene06589		adenylosuccinate lyase	2.54	2.83	2.25	Up	Up	Up
17	gene05612	tyrS	tyrosyl-tRNA synthetase-like protein	2.38	2.17	1.93	Up	Up	Up
17	gene05878		transketolase	4.81	5.59	5.56	Up	Up	Up
17	gene05882		hypothetical protein	2.01	1.63	1.56	Up	Up	Up
17	gene05901		RNA-binding domain-containing protein	2.41	1.97	1.84	Up	Up	Up
17	gene06087	uvrD	atp-depentend dna helicase	1.74	2.03	2.21	ns	Up	Up
17	gene06121		hypothetical protein	3.53	3.86	4.09	Up	Up	Up
17	gene06346		hypothetical protein	3.33	2.7	2.71	Up	Up	Up
17	gene06494		Clavaminate synthase-like protein	2.25	1.73	2.43	Up	Up	Up
17	gene05258	CLU1	hypothetical protein	2.42	1.56	1.52	Up	ns	ns
17	gene05334		carbohydrate esterase family 8 protein-like protein	5.87	6.11	7.1	Up	Up	Up
17	gene05354		ethanolamine-phosphate cytidylyltransferase	1.68	2.22	2.39	ns	Up	Up
17	gene05382		Mov34-domain-containing protein	1.96	1.88	1.78	Up	Up	Up
17	gene05600		farnesyl-diphosphate farnesyltransferase	3.13	2.5	2.6	Up	Up	Up
17	gene05996	proC	hypothetical protein	2.23	3.38	3.42	Up	ns	Up
17	gene06077		neutral alpha-glucosidase ab precursor	3.82	4.85	5.77	Up	Up	Up
17	gene06238	ileS	isoleucyl-tRNA synthetase	1.99	1.9	1.89	Up	Up	Up
17	gene06253		hypothetical protein	2.3	1.53	1.36	Up	Up	Up
17	gene06557		hypothetical protein	1.58	2.68	2.56	Up	Up	Up
17	gene05537	fahA	fumarylacetoacetate hydrolase FahA	2.14	1.05	1.51	Up	ns	ns
17	gene05798	RPS2	ribosomal protein S5	3.03	2.8	2.87	Up	Up	Up
17	gene05829	BCDIN3	Bin3-domain-containing protein	2.22	1.72	1.83	Up	Up	Up
17	gene05871	CTP	transmembrane transport	1.5	0.89	1.42	ns	ns	Up
17	gene05938		hypothetical protein	1.61	1.68	2.21	ns	Up	Up
17	gene06012		hypothetical protein	2.02	2.68	3.09	Up	Up	Up
17	gene06126	RPP2	hypothetical protein	0.88	1.36	1.16	Up	ns	ns
17	gene06139		class I glutamine amidotransferase-like protein	4.06	4.9	4.73	Up	Up	Up
17	gene06208	RPS4	ribosomal protein S4e	2.47	1.57	1.58	Up	ns	Up
17	gene06416		galactose oxidase precursor	1.95	2.47	2.18	Up	Up	Up
17	gene06591		hypothetical protein	4	4.56	3.97	Up	Up	Up
17	gene06592		hypothetical protein	4.52	5.74	5.19	Up	Up	Up
17	gene04372		hypothetical protein	8.52	8.76	8.95	Up	Up	Up
17	gene04386		hypothetical protein	4.52	5.35	5.35	Up	Up	Up
17	gene04560		hypothetical protein	4.22	4.18	4.44	Up	Up	Up
17	gene04567		SecY protein	1.57	1.75	2.04	Up	Up	Up
17	gene04800		hypothetical protein	2.64	2.61	2.82	Up	Up	Up
17	gene04886		FAD binding domain-containing protein	3.2	2.86	3.69	Up	Up	Up
17	gene05060	SGS1	ATP-dependent DNA helicase	1.74	1.06	0.81	Up	Up	Up
17	gene05170		glycoside hydrolase	2.14	2.2	1.92	Up	Up	Up
17	gene05195		hypothetical protein	5.6	6.2	5.88	Up	Up	Up
17	gene05237		pisatin demethylase	2.94	1.95	1.85	Up	Up	Up
17	gene05273		hypothetical protein	2.17	1.8	1.4	Up	Up	ns
17	gene05285		haloacid dehalogenase-like hydrolase	1.86	2.19	2.84	ns	Up	Up
17	gene05365		ERG4/ERG24 ergosterol biosynthesis protein	4.83	5.31	5.62	Up	Up	Up
17	gene05445		WD40 repeat-like protein	1.97	1.04	0.94	Up	ns	ns
17	gene05480	fbaA	aldolase	3.07	4.01	4.02	Up	Up	Up
17	gene05517	pyk	pyruvate kinase	1.26	1.09	0.94	Up	ns	ns
17	gene05527		EF-hand	1.7	2.01	1.79	Up	Up	Up
17	gene05578		DNA mismatch repair protein MutS	1.65	1.59	1.13	Up	Up	ns
17	gene05834	nudF	hypothetical protein	1.54	2.29	2.17	ns	Up	Up
17	gene05855		hypothetical protein	1.86	1.85	2.02	Up	Up	Up
17	gene05986		alpha/beta-hydrolase	3.73	4.66	4.26	Up	Up	Up
17	gene05993	adhP	GroES-like protein	5	7.68	7.78	Up	Up	Up
17	gene06132		cytochrome P450	5.33	5.36	5.61	Up	Up	Up
17	gene05050	ilvH	acetolactate synthase small subunit mitochondrial precursor	3.31	3.16	2.83	Up	Up	Up
17	gene05083		NAD(P)-binding protein	2.07	2.48	2.21	Up	Up	Up
17	gene05241		phospholipase A2	5.63	5.78	5.65	Up	Up	Up
17	gene05375		hypothetical protein	8.64	10.48	11.29	Up	Up	Up
17	gene05479		4-nitrophenylphosphatase	1.6	1.94	2	Up	Up	Up
17	gene05715	sseA	thiosulfate sulfurtransferas-like protein	3.38	3.78	3.35	Up	Up	Up
17	gene05716		RING/U-box	1.33	1.73	1.36	ns	Up	ns
17	gene05826	pyrG	ctp synthase	2.21	1.11	1.15	Up	ns	ns
17	gene05863		hypothetical protein	2.32	2.03	1.92	Up	Up	Up
17	gene05884		DNA polymerase epsilon subunit C	1.92	1.54	1.11	Up	ns	ns
17	gene06313	ATP18	hypothetical protein	1.28	1.52	1.53	ns	ns	Up
17	gene06378		PREDICTED: glutathione S-transferase 3-like	4.85	6.11	5.2	Up	Up	Up
17	gene06420		F-box domain-containing protein	2.22	1.76	2.52	Up	Up	Up
17	gene06523	RPL18A	60S ribosomal protein L18ae	2.79	2.38	2.54	Up	Up	Up
17	gene06551		MFS general substrate transporter	5.87	7.9	7.76	Up	Up	Up
17	gene06567	dut	dUTP diphosphatase	4.67	3.84	3.45	Up	Up	Up
17	gene05296	tatD	Mg-dependent DNase	3.62	3.69	2.89	Up	Up	Up
17	gene05446		phosphoglycerate mutase family protein	9.41	7.53	7.37	Up	Up	Up
17	gene05450	P7	hypothetical protein	2.5	1.84	1.23	Up	Up	ns
17	gene05471		S-adenosyl-L-methionine-dependent methyltransferase	1.84	1.21	1.16	Up	ns	ns
17	gene05616	NMT	glycylpeptide N-tetradecanoyltransferase	4.47	5.96	6.35	Up	Up	Up
17	gene05712		FAD/NAD(P)-binding domain-containing protein	3.5	3.59	4.08	Up	Up	Up
17	gene05756		potassium/sodium eff	4.25	4.29	4.3	Up	Up	Up
17	gene05817		carboxy-terminal kinesin 2	1.6	1.83	2.39	Up	Up	Up
17	gene05915		peptidase C45 acyl-coenzyme A:6-aminopenicillanic acid acyl-transferas-like protein	6.38	7.56	7.74	Up	Up	Up
17	gene05932		isochorismatase domain-containing protein 2A, mitochondrial precursor	2.33	3.49	3.41	Up	Up	Up
17	gene05945		nucleolar complex-associated protein 3	1.68	1.11	0.87	Up	ns	ns
17	gene05991	fabF	3-oxoacyl-synthase-like protein	1.29	1.91	1.71	ns	Up	Up
17	gene05992	metX	homoserine O-acetyltransferase	2.08	1.79	1.63	Up	ns	Up
17	gene06069		monooxygenase	1.93	1.65	1.74	Up	ns	Up
17	gene06107		lytic polysaccharide monooxygenase	2.03	3.34	2.97	Up	Up	Up
17	gene06148		hypothetical protein	1.78	2.15	2.2	Up	Up	Up
17	gene05234		pisatin demethylase	10.99	9.98	9.76	Up	Up	Up
17	gene05374		hypothetical protein	10.99	11.63	12.24	Up	Up	Up
17	gene05395		Isocitrate/isopropylmalate dehydrogenase	3.13	2.72	2.36	Up	Up	Up
17	gene05533		MFS general substrate transporter	3.86	4.71	3.81	Up	Up	Up
17	gene05596		carbonic anhydrase	9.14	8.54	8.93	Up	Up	Up
17	gene05630		hypothetical protein	1.55	1.55	1.66	Up	ns	Up
17	gene05659	SPC105	Spc7-domain-containing protein	2.17	1.95	1.91	Up	Up	Up
17	gene05697		hypothetical protein	1.53	1.37	0.85	Up	ns	ns
17	gene05947	VIP36	hypothetical protein	1.58	1.48	1.72	Up	ns	Up
17	gene06097		GPI mannosyltransferas-like protein 1	1.66	1.79	1.46	Up	Up	ns
17	gene06152		hypothetical protein	5.48	5.92	6.6	Up	Up	Up
17	gene06354		hypothetical protein	2.06	2.61	2.4	Up	Up	Up
17	gene06432		hypothetical protein	2.01	2.95	2.91	Up	Up	Up
17	gene05238		hypothetical protein	2.38	2.25	2.53	Up	Up	Up
17	gene05344		hypothetical protein	1.79	2.3	2.35	Up	Up	Up
17	gene05391		fad binding domain-containing protein	2.51	2.22	2.36	Up	Up	Up
17	gene05647		hypothetical protein	1.55	1.64	1.31	Up	Up	ns
17	gene05722	yteR	glycosyl hydrolase	4.6	5.21	5.94	Up	Up	Up
17	gene05770		hypothetical protein	1.45	1.79	1.46	ns	Up	ns
17	gene06164		hypothetical protein	1.24	1.01	1.24	Up	ns	ns
17	gene06271	aspS	aspartyl-tRNA synthetase	2.2	2.27	2.99	Up	Up	Up
17	gene06442		pectate lyase D	4.99	6.16	7.13	Up	Up	Up
17	gene06458		3-phytase A precursor	2.3	2.98	3.27	Up	Up	Up
17	gene06532		UDP-N-acetylglucosamine pyrophosphorylase	2.42	2.74	3.03	Up	Up	Up
17	gene06565		cinnamyl alcohol dehydrogenase	6.72	6.79	4.62	Up	Up	Up
17	gene05809	xylS	hypothetical protein	1.43	1.85	1.84	ns	Up	Up
17	gene05903	ilvD	dihydroxy-acid and 6-phosphogluconate dehydratase	1.67	1.45	1.38	Up	ns	ns
17	gene06088		glycoside hydrolase	8.48	10.1	10.91	Up	Up	Up
17	gene06091		hypothetical protein	2.09	2.59	2.44	Up	Up	Up
17	gene06233		cytochrome P450 46A1	1.95	1.4	1.51	Up	ns	ns
17	gene06366	panE	hypothetical protein	2.27	2.33	1.84	Up	Up	Up
17	gene05061		acetyltransferas-like protein	2.63	2.39	1.74	Up	Up	ns
17	gene05735		hypothetical protein	2.51	2.45	2.59	Up	Up	Up
17	gene05739		quinate permease	4.66	4.56	4.38	Up	Up	Up
17	gene05763		hypothetical protein	1.38	1.73	1.61	ns	Up	Up
17	gene05925	bglX	hypothetical protein	2.41	2.15	2	Up	Up	Up
17	gene06013		NAD(P)-binding protein	8.43	9.66	10.5	Up	Up	Up
17	gene06035		hypothetical protein	2.56	2.6	2.24	Up	Up	Up
17	gene06096		Translin	2.24	2.22	1.84	Up	Up	Up
17	gene06220		hypothetical protein	2.4	1.63	1.38	Up	ns	ns
17	gene06234		hypothetical protein	2.48	2.44	2.18	Up	Up	Up
17	gene06318	sat	ATP-sulfurylase	3.36	3.12	2.89	Up	Up	Up
17	gene06398		laccase-1 precursor	2.23	2.13	1.42	Up	Up	ns
17	gene06415		hypothetical protein	1.79	2.01	1.89	Up	Up	Up
17	gene06593		hypothetical protein	4.94	6.77	5.92	ns	Up	Up
17	gene05689	RPL21	hypothetical protein	2.31	1.92	2.04	Up	Up	Up
17	gene06104	frmB	S-formylglutathione hydrol	3.55	4.26	4.31	Up	Up	Up
17	gene06167		hypothetical protein	2.56	1.27	1.84	Up	Up	Up
17	gene06321		heme-dependent catalase	3.24	2.19	2.33	Up	ns	ns
17	gene06340		hypothetical protein	4.44	5.53	3.82	Up	Up	Up
17	gene06374		deoxyribose-phosphate aldolase 2	6.38	3.31	3.53	Up	ns	ns
17	gene06379		PREDICTED: short-chain dehydrogenase TIC 32, chloroplastic-like	4.92	4.97	6.62	Up	Up	Up
17	gene05303	BUF1	NAD(P)-binding protein	2.17	3.11	3.04	Up	Up	Up
17	gene05392		putative isomerase YbhE	4.2	3.71	3.89	Up	Up	Up
17	gene05478		peptidase M18, aminopeptidase I	1.58	2.19	2.21	Up	Up	Up
17	gene05496		DUF1929-domain-containing protein	1.96	2.01	2.33	Up	Up	Up
17	gene05599		eukaryotic translation initiation factor 4E	1.5	1.13	0.9	Up	ns	ns
17	gene05625		alpha/beta-hydrolase	3.63	3.82	3.63	Up	Up	Up
17	gene05667		MFS general substrate transporter	1.18	1.57	1.2	ns	Up	ns
17	gene06085		hypothetical protein	1.99	1.52	1.46	Up	Up	Up
17	gene05862		hypothetical protein	2.35	1.93	1.85	Up	Up	Up
17	gene05969		hypothetical protein	4.89	5.54	5.51	Up	Up	Up
17	gene06111	fusA	translation elongation factor G	2.39	1.21	1.33	Up	ns	ns
17	gene06209		pali-domain-containing protein	2.22	1.76	1.92	Up	Up	Up
17	gene06255	CIA30	complex I intermediate-associated protein 30, mitochondrial precursor	2.98	3.74	3.61	Up	Up	Up
17	gene06268		chaperone protein dnaK	3.21	2.29	2.01	Up	Up	Up
17	gene06170		CS-domain-containing protein	1.44	1.76	2.07	Up	Up	Up
17	gene06250	purC	phosphoribosylaminoimidazole-succinocarboxamide synthase	6.78	5.69	7.18	Up	Up	Up
17	gene06322		hypothetical protein	4.94	3.97	4.4	Up	Up	Up
17	gene06333		membrane transporter	1.89	2.27	1.74	Up	Up	Up
17	gene06376		hypothetical protein	4.45	4.09	4.6	Up	Up	Up
17	gene06301		NAD dependent epimerase/dehydratase	2.46	1.77	2.52	Up	Up	Up
17	gene06332		acetyl-CoA synthetase-like protein	3.04	2.2	2.66	Up	Up	Up
17	gene06524		hypothetical protein	1.61	1.21	1	Up	ns	ns
17	gene06521		hypothetical protein	7.21	6.4	6.43	Up	Up	Up
17	gene06529		short chain dehydrogenase/ reductase-like protein	5.76	5.2	5.81	Up	Up	Up
17	gene05605		hypothetical protein	9.67	9.27	8.82	Up	Up	Up
17	gene05889		hypothetical protein	1.58	0.9	0.9	Up	ns	ns
17	gene06118		hypothetical protein	1.32	1.89	2.04	ns	Up	Up
17	gene06154		fumarylacetoacetate hydrolase family protein-like protein	9.68	10.77	11.19	Up	Up	Up
17	gene06183		acetyl-CoA synthetase-like protein	1.31	2.14	1.97	ns	Up	Up
17	gene06198		hypothetical protein	1.41	1.83	1.59	ns	Up	ns
17	gene06199		hippurate hydrolase	4.33	5.76	5.63	Up	Up	Up
17	gene06212		hypothetical protein	2.2	2.37	2.39	Up	Up	Up
17	gene06310		phosphorus acquisition-controlling protein	6.25	4.51	3.52	Up	Up	Up
17	gene06375		hypothetical protein	8.62	8.26	8.74	Up	Up	Up
17	gene06535		hypothetical protein	5.33	4.78	5.85	Up	Up	Up
17	gene05555		hypothetical protein	2.05	2.02	1.95	Up	Up	Up
17	gene05761		regucalcin	2.35	2.71	3.11	Up	Up	Up
17	gene05920		hypothetical protein	1.14	1.67	1.61	ns	Up	Up
17	gene06155		ClpP/crotonase	3.37	5.18	5.21	Up	Up	Up
17	gene06175	aroF	phospho-2-dehydro-3-deoxyheptonate aldolase	1.65	2.39	2.09	Up	Up	Up
17	gene06315		hypothetical protein	2.08	1.97	2.08	Up	Up	Up
17	gene06448		phenylacetyl-CoA ligase	2.54	4	3.97	Up	Up	Up
17	gene06493		beta-glucosidase	1.98	2.02	2.39	Up	Up	Up
17	gene06207	asd	aspartate-semialdehyde dehydrogenase	8.23	7.52	7.85	Up	Up	Up
17	gene06256		hypothetical protein	2.3	3.16	2.83	Up	Up	Up
17	gene06266		3-carboxymuconate cyclase	5.44	5.5	5.68	Up	Up	Up
17	gene06417		HPP-domain-containing protein	5.64	5.59	5.4	Up	Up	Up
17	gene06534		hypothetical protein	2.51	1.97	2.48	Up	Up	Up
17	gene06577		12-oxophytodienoate reductase 1	7.53	9.5	9.13	Up	Up	Up
17	gene06609		NAD(P)-binding protein	5.06	7.23	7.51	Up	Up	Up
17	gene06650		sulfate permease 2	1.71	1.34	2.5	Up	ns	Up
17	gene06601		class I glutamine amidotransferase-like protein	3	2.1	2.16	Up	Up	Up
17	gene06653		NAD(P)-binding protein	10.99	11.37	11.9	Up	Up	Up
17	gene06617		cytochrome P450 3A17	1.77	2.42	2.49	Up	Up	Up
17	gene06615		hypothetical protein	1.44	2	1.78	ns	ns	Up
17	gene06641		hypothetical protein	3.24	3.21	3.34	Up	Up	Up
17	gene06668		carbon-nitrogen hydrolase	2	2.34	2.6	Up	Up	Up
17	gene06622		hypothetical protein	1.63	1.79	2.22	ns	Up	Up
17	gene06696	PPTC7	5-azacytidine resistance protein azr1	1.82	1.48	1.71	Up	ns	Up
17	gene06686		hypothetical protein	1.59	1.3	0.9	Up	ns	ns
17	gene06717	SEC10	exocyst complex component Sec10	1.58	1.03	1.27	ns	Up	Up
17	gene06719	RPS15	40s ribosomal protein s15	2.03	1.75	1.93	Up	Up	Up
17	gene06670	CUTA	cutinase-domain-containing protein	11.6	14.18	14.23	Up	Up	Up
17	gene06682		hypothetical protein	1.61	2.07	2.41	ns	Up	Up
17	gene06685	SRM160	hypothetical protein	2.03	2.08	2.18	Up	Up	Up
17	gene06640		hypothetical protein	3.62	3.64	3.7	Up	Up	Up
17	gene06647		hypothetical protein	4.16	4.39	4.47	Up	Up	Up
17	gene06711	YTH1	hypothetical protein	5.43	5.06	5.21	ns	ns	Up
17	gene06678	ATP1	atp synthase subunit mitochondrial	2.04	1.86	1.89	Up	Up	Up
17	gene06700		hypothetical protein	1.17	0.99	0.87	Up	ns	ns
17	gene06720	RPLP2	ribosomal protein 60S	2.59	2.17	2.54	Up	Up	Up
17	gene06671		putative zinc metalloprotease	3.02	4.29	4.03	Up	Up	Up
17	gene06626		Di-copper centre-containing protein	1.29	1.89	1.6	ns	Up	ns
17	gene06669		MFS general substrate transporter	2.13	2.98	2.53	Up	Up	Up
17	gene06732	ATP3	hypothetical protein	1.9	1.97	1.92	Up	Up	Up
17	gene06747		hypothetical protein	2.21	2.52	2.49	Up	Up	Up
17	gene06755		mitochondrial carrier	2.33	2.55	2.09	Up	Up	Up
17	gene06820		3-oxoacyl-reductase	4.26	4.75	5.47	Up	Up	Up
17	gene06884		hypothetical protein	0.74	1.09	1.17	ns	Up	Up
17	gene06978		hypothetical protein	1.71	1.81	1.74	Up	Up	Up
17	gene07133		glycoside hydrolase	3.51	3.68	3.88	Up	Up	Up
17	gene07154		transcription initiation factor tfiid subunit tsm1	4.02	4.45	3.92	Up	Up	Up
17	gene07197		replication factor C subunit 4	4.62	4.49	5.06	Up	ns	Up
17	gene07225		vacuolar protein sorting-associated protein 70	2.03	2.74	2.99	Up	Up	Up
17	gene06728		hypothetical protein	2.36	1.73	1.71	Up	Up	Up
17	gene06723		hypothetical protein	1.95	2.35	2.78	Up	Up	Up
17	gene06764		hypothetical protein	1.37	1.49	1.83	ns	ns	Up
17	gene06794	metE	UROD/MetE-like protein	2.27	3.06	3	Up	Up	Up
17	gene06800		Het-C-domain-containing protein	1.19	1.57	1.84	ns	Up	Up
17	gene06833		cyclophilin-like protein	2	1.51	1.08	Up	ns	ns
17	gene06879		Clavaminate synthase-like protein	1.38	2.19	2.09	ns	Up	Up
17	gene06989		WD40 repeat-like protein	8.6	8.12	8.37	Up	Up	Up
17	gene06997		hypothetical protein	6.25	4.88	3.35	Up	Up	Up
17	gene07053		dipeptidyl-peptidase 5 precursor	2.4	2.76	2.71	Up	Up	Up
17	gene07091		origin recognition complex subunit	1.6	1.72	1.3	Up	Up	Up
17	gene07172		ran GTPase activating protein 1	2.95	2.3	2.16	Up	Up	Up
17	gene07187		hypothetical protein	2.14	2.12	2.25	Up	Up	Up
17	gene07207		hypothetical protein	1.96	2.52	2.72	Up	Up	Up
17	gene07266		hypothetical protein	2.78	3.55	3.67	Up	Up	Up
17	gene06735	ATP4	hypothetical protein	1.74	1.57	1.75	Up	Up	Up
17	gene06901	ABP1	hypothetical protein	2.03	2.66	2.97	ns	ns	Up
17	gene06973		S-glutathione dehydrogenase	2.99	3.59	2.79	Up	Up	Up
17	gene07045	TEL2	hypothetical protein	1.99	2.47	2.17	Up	Up	Up
17	gene07048		P-loop containing nucleoside triphosphate hydrolase protein	1.86	1.73	1.71	Up	ns	ns
17	gene06854	RPL3	60S ribosomal protein L3	2.67	2.33	2.41	Up	Up	Up
17	gene06893		hypothetical protein	2.74	3.59	3.93	Up	Up	Up
17	gene06954		betaine aldehyde dehydrogenase 1	4.45	6.7	6.9	Up	Up	Up
17	gene07224	TXNDC7	protein disulfide-isomerase MPD1 precursor	2.5	3.36	3.85	Up	Up	Up
17	gene06748		putative histidine kinase HHK6p	2.05	1.9	1.2	Up	Up	Up
17	gene06773		pH-response regulator protein palC	1.63	2.06	2.18	Up	Up	Up
17	gene06900		PEBP-like protein	2	2	1.69	Up	Up	Up
17	gene07073	RPLP0	60S acidic ribosomal protein P0	2.86	2.69	2.79	Up	Up	Up
17	gene07080		Clavaminate synthase-like protein	1.75	1.9	1.89	Up	Up	Up
17	gene07230		hypothetical protein	1.12	1.6	1.66	ns	Up	Up
17	gene06946		hypothetical protein	1.72	1.7	1.78	Up	Up	Up
17	gene06956		histidine biosynthesis trifunctional protein	2.7	2.25	2.1	ns	Down	Down
17	gene07088		hypothetical protein	1.93	1.97	1.88	Up	Up	Up
17	gene07152		hypothetical protein	1.78	1.53	1.55	Up	Up	ns
17	gene07229		SNF-domain-containing protein	1.92	2.41	2.24	ns	Up	Up
17	gene07256		hypothetical protein	3.05	3.7	3.82	Up	Up	Up
17	gene06790		FAD-binding domain-containing protein	3.14	2.89	2.89	Up	Up	Up
17	gene06837	MOX1	NADPH oxidase	1.49	1.84	1.81	ns	Up	Up
17	gene06958		hypothetical protein	1.48	1.79	1.82	ns	Up	Up
17	gene07056		APH-domain-containing protein	4.39	6.7	6.66	Up	Up	Up
17	gene07120		hypothetical protein	2.62	2.63	2.69	Up	Up	Up
17	gene07192		CKS-domain-containing protein	1.92	1.69	1.77	Up	Up	Up
17	gene07205		hypothetical protein	5.23	5.09	5.62	Up	Up	Up
17	gene07211	RPS13	hypothetical protein	2.36	2.06	2.25	Up	Up	Up
17	gene07212	SDC1	hypothetical protein	1.83	1.7	1.67	Up	ns	Up
17	gene07237		carbohydrate-binding module family 50 protein	9.8	9.81	10.3	Up	Up	Up
17	gene06730		NADH dehydrogenase I, D subunit	1.75	1.8	1.72	Up	Up	Up
17	gene06986		sugar transporter STL1	6.28	6.51	6.14	Up	Up	Up
17	gene07221		heat shock protein-like protein	2.72	1.81	1.79	Up	Up	Up
17	gene06782		sterol-binding-like protein	1.9	1.63	1.59	ns	ns	Up
17	gene06785	ATP6G	H+-ATPase G subunit	1.28	1.81	1.97	ns	Up	Up
17	gene06852		subtilisin-like protein	2.08	2.4	2.47	Up	Up	Up
17	gene06891		hypothetical protein	3.66	2.44	2.66	Up	Up	Up
17	gene06910	ltaE	hypothetical protein	2.83	2.79	2.4	Up	Up	Up
17	gene06965		hypothetical protein	3.31	3.07	3.53	Up	Up	Up
17	gene07026		hypothetical protein	1.49	2.01	1.91	ns	Up	Up
17	gene07069	ppa	hypothetical protein	3.55	3.93	4.14	Up	Up	Up
17	gene06779		hypothetical protein	2.17	1.22	1.55	Up	ns	ns
17	gene06908		MFS general substrate transporter	4.77	4.98	4.7	Up	Up	Up
17	gene06909		class I glutamine amidotransferase-like protein	7.85	7.45	6.83	Up	Up	Up
17	gene06959		hypothetical protein	4.13	4.84	5	Up	Up	Up
17	gene06962		hypothetical protein	3.9	3.9	4	Up	Up	Up
17	gene07061		glycosyltransferase family 22 protein	2.07	2.33	2.64	Up	Up	Up
17	gene07071		Sec20 domain-containing protein	1.51	1.38	1.53	ns	ns	Up
17	gene06897	ATP21	hypothetical protein	1.18	1.78	1.43	ns	Up	ns
17	gene07038		citrate lyase	2.09	2.79	2.81	Up	Up	Up
17	gene07147		ubiquinone biosynthesis hydrox	1.68	1.44	1.33	Up	ns	ns
17	gene07178	ERG26	hypothetical protein	2.25	1.25	1.28	Up	Up	Up
17	gene07253	adhP	alcohol dehydrogenase	2.08	3	3.27	Up	Up	Up
17	gene07258		hypothetical protein	2.97	3.98	3.8	Up	Up	Up
17	gene06777	CTP	mitochondrial carrier	9.18	8.67	8.89	Up	Up	Up
17	gene06941		hypothetical protein	2.17	1.07	1.23	Up	ns	ns
17	gene07054	KRE33	N-acetyltransferas-like protein	1.9	1.45	1.42	Up	ns	ns
17	gene07124		hypothetical protein	1.78	1.54	1.42	Up	ns	ns
17	gene06742	carB	carbamoyl-phosphate synthase	3.91	2.96	3.21	Up	Up	Up
17	gene06853	SDH1	succinate dehydrogenase flavo protein subunit mitochondrial precursor	1.76	1.47	1.25	Up	ns	ns
17	gene06957		tannase and feruloyl esterase	3.56	4.52	4.93	Up	Up	Up
17	gene07204	NPL4	polyubiquitin-tagged protein recognition complex, Npl4 component	1.55	1.67	1.43	Up	Up	ns
17	gene06778		DUF917-domain-containing protein	3.21	3.01	2.55	Up	Up	Up
17	gene06862	PXR1	TPR-like protein	2.14	2.43	2.41	Up	Up	Up
17	gene07004		alpha-methylacyl-CoA racemase	5.06	7.34	6.93	Up	Up	Up
17	gene07213		hypothetical protein	1.77	1.89	1.66	Up	Up	ns
17	gene07223	LIP5	DUF605-domain-containing protein	1.36	1.3	1.23	ns	ns	Up
17	gene06903		NAD(P)-binding protein	2.45	2.05	2.23	Up	Up	Up
17	gene06966	malZ	hypothetical protein	1.28	1.23	1.65	ns	ns	Up
17	gene06939	thrS	class II aaRS and biotin synthetase	5.77	5.62	6.13	Up	Up	Up
17	gene07090		hypothetical protein	4.49	6.06	6.03	Up	Up	Up
17	gene07098		hypothetical protein	2.04	2.21	2.18	Up	Up	Up
17	gene07215		amino acid transporter	3.72	2.77	2.32	Up	Up	ns
17	gene07285		hypothetical protein	4.25	6.5	6.5	Up	Up	Up
17	gene07302		glycosyltransferase family 1 protein	10.85	10.89	11.03	Up	Up	Up
17	gene07298		benzoate 4-monooxygenase cytochrome P450	10.2	10.98	10.59	Up	Up	Up
17	gene07303		glycoside hydrolase	10.53	10.01	10.18	Up	Up	Up
17	gene07365		zinc knuckle domain-containing protein	2.82	2.12	2.06	Up	Up	Up
17	gene07367		glycoside hydrolase	5.64	6.53	8.14	Up	Up	Up
17	gene07297		gibberellin 20-oxidase	4.31	5.22	4.61	Up	Up	Up
17	gene07363		hypothetical protein	1.64	2.18	2.55	Up	Up	Up
17	gene07340		medium-chain fatty acid ethyl ester synthase/esteras-like protein 1	1.93	2.17	1.95	Up	Up	Up
17	gene07306	hemE	uroporphyrinogen decarboxylase	1.81	2.43	2.37	Up	Up	Up
17	gene07319		hypothetical protein	5.49	5.39	5.83	Up	Up	Up
17	gene07395	xynA	glycoside hydrolase	1.33	1.85	1.81	ns	Up	Up
17	gene07300		O-acetylhomoserine ami	11.17	12.24	11.29	Up	Up	Up
17	gene07304		RTA1 like protein	10.33	10.61	11.09	Up	Up	Up
17	gene07402		Glyoxalase/Bleomycin resistance protein/Dihydroxybiphenyl dioxygenase	3.97	5.45	5.56	Up	Up	Up
17	gene07282		alpha-L-arab-like proteininofuranosidase precursor	7.54	5.96	8.92	Up	Up	Up
17	gene07320		alpha/beta-hydrolase	9.33	9.3	9.93	Up	Up	Up
17	gene07359		hypothetical protein	4.24	4.09	4.38	Up	Up	Up
17	gene07299		aristolochene synthase	9.72	10.65	10.01	Up	Up	Up
17	gene07328		hypothetical protein	5.99	7.16	6.56	ns	Up	Up
17	gene07372		hypothetical protein	3.54	5.3	5.37	Up	Up	Up
17	gene07400	fahA	putative fumarylacetoacetate hydrolase	2.56	2.16	2.84	Up	Up	Up
17	gene07403		FAD/NAD(P)-binding domain-containing protein	4.05	5.73	6.37	Up	Up	Up
17	gene07333		amine oxidase	2.74	1.71	3.14	Up	Up	Up
17	gene07352		NAD(P)-binding protein	2.13	2.17	2.16	Up	Up	Up
17	gene07374		beta-lactamase family protein	1.78	2.49	2.26	Up	Up	Up
17	gene07396		hypothetical protein	3.44	3.1	3.35	Up	Up	Up
17	gene07404		hypothetical protein	2.49	3.81	3.97	Up	Up	Up
17	gene07335	ATP15	hypothetical protein	1.32	1.49	1.69	ns	ns	Up
17	gene07410		NAD(P)-binding protein	2.17	1.13	2.02	Up	ns	ns
17	gene07408		hypothetical protein	3.46	3.52	2.52	Up	Up	Up
17	gene07477		peroxisomal d3,d2-enoyl-CoA isomeras-like protein	2.27	3.51	3.55	Up	Up	Up
17	gene07564		hypothetical protein	2.66	1.61	1.28	Up	ns	ns
17	gene07618	ATP2	ATP synthase F1, beta subunit	1.81	1.7	1.76	Up	Up	Up
17	gene07721		sugar carrier protein A	2.97	3.03	2.86	ns	ns	Up
17	gene07888		hypothetical protein	2.27	2.37	1.98	Up	Up	Up
17	gene07451		ribonuclease hi large subunit	1.88	2.14	1.82	Up	Up	Up
17	gene07434		hypothetical protein	2.98	3.35	2.7	Up	Up	Up
17	gene07554	purH	bifunctional purine biosynthesis protein ADE16	2.45	2.49	2.19	Up	Up	Up
17	gene07573		aldo-keto reductase family 1 member C13	2.73	4.18	4.15	Up	Up	Up
17	gene07660		hypothetical protein	1.61	2.31	2.38	ns	Up	Up
17	gene07705		hypothetical protein	7.9	7.85	7.83	Up	Up	Up
17	gene07822	ACH1	hypothetical protein	2.25	2.13	1.74	Up	Up	Up
17	gene07895		hypothetical protein	7.9	7.82	5.11	Up	Up	ns
17	gene07581		kinase-like protein	2.56	3.26	2.44	Up	Up	Up
17	gene07594		hypothetical protein	1.55	1.12	0.76	Up	ns	ns
17	gene07725		hypothetical protein	2.03	2.59	2.02	Up	Up	Up
17	gene07826	RPL40	ubiquitin-60s ribosomal protein l40	2.43	2.22	2.4	Up	Up	Up
17	gene07431	INO80J	TIP49-domain-containing protein	2.38	2.42	1.91	Up	Up	Up
17	gene07574	PMA2	plasma membrane ATPase	1.21	1.5	1.58	ns	Up	Up
17	gene07908		hypothetical protein	1.33	1.15	1.64	ns	ns	Up
17	gene07933		alpha/beta-hydrolase	6.14	7.3	7.62	Up	Up	Up
17	gene07456		carnitine acetyl transferas-like protein	1.83	1.78	1.85	Up	Up	Up
17	gene07539		hypothetical protein	3.63	3.76	4.19	Up	Up	Up
17	gene07577		hypothetical protein	2.21	1.32	1.56	Up	ns	Up
17	gene07614		homoaconitase	3.66	2.47	2.34	Up	Up	Up
17	gene07715		hypothetical protein	4.83	4.15	4.66	Up	Up	Up
17	gene07950		hypothetical protein	2.77	1.97	1.92	Up	ns	Up
17	gene07960		Cloroperoxidase	4.42	4.28	3.39	Up	Up	Up
17	gene07602		hypothetical protein	1.78	1.51	2.29	Up	Up	Up
17	gene07607		hypothetical protein	3.33	3.2	1.79	Up	Up	ns
17	gene07710		hypothetical protein	2	2.01	2.14	Up	Up	Up
17	gene07827		hypothetical protein	2.16	1.74	1.28	Up	Up	ns
17	gene07828		eukaryotic translation initiation factor 5A	2.29	2.36	2.53	Up	Up	Up
17	gene07830		hypothetical protein	3.76	3.24	3.05	Up	Up	Up
17	gene07832		hypothetical protein	2.55	2.1	2.74	Up	Up	Up
17	gene07860		DNA replication licensing factor MCM3	2.06	2.17	1.73	Up	Up	Up
17	gene07731	FACE2	Abi-domain-containing protein	1.39	0.95	1.14	Up	ns	ns
17	gene07973		hypothetical protein	1.66	1.41	1.54	ns	ns	Up
17	gene07612		guanine nucleotide transporter	2.65	1.68	1.55	Up	Up	Up
17	gene07851		translocation protein	1.08	1.24	0.82	Up	Up	Up
17	gene07921		short-chain dehydrogenase/reductase-like protein	3.18	5.12	4.27	Up	Up	Up
17	gene07490		hypothetical protein	10.02	9.17	9.93	Up	Up	Up
17	gene07525		hypothetical protein	6.35	6.96	8.47	Up	Up	Up
17	gene07543		MFS multidrug transporter-like protein	2.12	2.62	2.35	Up	Up	Up
17	gene07544	glxK	glycerate kinase	1.94	3.05	3.04	Up	Up	Up
17	gene07606		UDP-glucose 4-epimerase	1.79	2.11	2.31	Up	Up	Up
17	gene07652		hypothetical protein	6.14	6.19	6.19	Up	Up	Up
17	gene07698	RENT2	ARM repeat-containing protein	2.02	2.95	3.14	Up	Up	Up
17	gene07880		P-loop containing nucleoside triphosphate hydrolase protein	2.01	2.2	2.35	Up	Up	Up
17	gene07461		hypothetical protein	1.39	1.51	1.69	ns	ns	Up
17	gene07597		hypothetical protein	6.33	6.26	6.42	Up	Up	Up
17	gene07604		hypothetical protein	1.54	1.53	1.29	Up	ns	ns
17	gene07729		hypothetical protein	2.3	2.83	3.24	ns	Up	Up
17	gene07856		class I glutamine amidotransferase-like protein	4.14	4.58	4.4	Up	Up	Up
17	gene07540		DUF336-domain-containing protein	2.81	3.16	3.9	Up	Up	Up
17	gene07615		hypothetical protein	1.98	1.63	1.44	Up	Up	ns
17	gene07699		hypothetical protein	2.28	2.16	2.41	Up	Up	Up
17	gene07821		hypothetical protein	1.32	0.98	0.7	Up	ns	ns
17	gene07882		hypothetical protein	2.7	3.08	3.41	Up	Up	Up
17	gene07934		NAD-dependent epimerase/dehydratase-like protein	4.02	5.45	5.34	Up	Up	Up
17	gene07949		2-dehydropantoate 2-reductase	2.19	2.76	2.84	Up	Up	Up
17	gene07592		hypothetical protein	2.15	2.79	3.07	ns	Up	Up
17	gene07780		hypothetical protein	1.47	0.9	0.79	ns	Down	Down
17	gene07791	CD243	P-loop containing nucleoside triphosphate hydrolase protein	2.47	1.8	2.16	Up	Up	Up
17	gene07906		HlyIII-domain-containing protein	4.89	5.24	5.69	Up	Up	Up
17	gene07932		hypothetical protein	3.8	4.41	4.95	Up	Up	Up
17	gene07944	CDC3	PREDICTED: cell division control protein 3-like	2.13	1.99	2.09	Up	Up	Up
17	gene07493		NAD(P)-binding protein	6.43	9.38	9.51	Up	Up	Up
17	gene07627	clpX	ATP-dependent Clp protease ATP-binding subunit clpX	1.5	1.25	1.21	Up	ns	ns
17	gene07631		NADH-ubiquinone oxidoreductase 20.8 kDa subunit	2.1	2.58	2.88	Up	Up	Up
17	gene07644		hypothetical protein	1.44	1.84	1.99	ns	ns	Up
17	gene07668	gltA	citrate synthase	1.74	1.34	1.51	Up	ns	Up
17	gene07726		hypothetical protein	2.38	2.98	2.92	Up	Up	Up
17	gene07806		hypothetical protein	1.02	1.69	1.52	ns	Up	Up
17	gene07892		isocitrate dehydrogenase	1.95	1.86	2.21	Up	Up	Up
17	gene07545		FAD/NAD(P)-binding domain-containing protein	4.04	4.16	4.33	Up	Up	Up
17	gene07553		hypothetical protein	2.15	1.72	1.83	Up	Up	Up
17	gene07582		hypothetical protein	1.98	3.1	2.82	Up	Up	Up
17	gene07605		major facilitator superfamily MFS-1	1.49	1.48	1.26	Up	ns	ns
17	gene07758	PMA2	plasma-membrane proton-e	1.9	1.28	0.94	Up	ns	ns
17	gene07450		hypothetical protein	5.57	5.16	5.18	Up	Up	Up
17	gene07548	RPS7	hypothetical protein	2.68	2.5	2.52	Up	Up	Up
17	gene07728		hypothetical protein	6.52	8.52	8.67	Up	Up	Up
17	gene07760		Actin, gamma	1.82	2.12	2.34	Up	Up	Up
17	gene07559		NADH-quinone oxidoreductase	1.72	1.79	1.65	Up	Up	Up
17	gene07815		Rhodanese-like protein	2.31	1.88	1.81	Up	Up	Up
17	gene07667		hypothetical protein	1.79	1.41	1.76	Up	ns	Up
17	gene07716		hypothetical protein	11.62	11.45	12.1	Up	Up	Up
17	gene07935		hypothetical protein	5.76	6.44	5.53	Up	Up	Up
17	gene07939	sacA	extracellular invertase	7.8	8.32	8.35	Up	Up	Up
17	gene07962		hypothetical protein	1.92	1.24	1.08	Up	ns	ns
17	gene07887		RmlC-like cupin	2.35	2.15	1.93	Up	Up	Up
17	gene07889		glycolipid transfer protein	3.03	3.45	3.67	Up	Up	Up
17	gene07914		hypothetical protein	3.79	3.46	4.01	Up	Up	Up
17	gene08067	ADAT3	hypothetical protein	2.95	3.22	2.19	Up	Up	Up
17	gene08024		alpha/beta-hydrolase	1.55	2.18	1.99	Up	Up	Up
17	gene07981		hypothetical protein	1.86	1.71	1.98	Up	Up	Up
17	gene08075		hypothetical protein	2.42	2.52	2.07	Up	Up	Up
17	gene08137	ANT	ADP/ATP carrier protein	2.04	1.07	1.04	Up	ns	ns
17	gene08038		integral membrane protein	1.57	1.76	1.11	ns	Up	ns
17	gene08007		hypothetical protein	2.74	2.59	2.15	Up	Up	Up
17	gene07978		malate dehydrogenase	1.69	1.93	1.84	Up	Up	Up
17	gene08032		RTA1-domain-containing protein	7.59	7.85	8.13	Up	Up	Up
17	gene08002		acetoin dehydrogenase-like protein	3.17	4.44	4.55	Up	Up	Up
17	gene08044		B36467 hypothetical protein	2.2	2.25	2.28	Up	Up	Up
17	gene08142		hypothetical protein	1.84	1.73	2.15	Up	Up	Up
17	gene08272	adh2	GroES-like protein	3.21	3.23	1.86	Up	Up	Up
17	gene08286		beta-lactamase/transpeptidase-like protein	5.75	7.64	8.17	Up	Up	Up
17	gene08092		hypothetical protein	2.04	1.56	2.35	ns	Up	Up
17	gene08193		family 17 glycoside hydrolase	2.85	2.48	2.28	Up	Up	Up
17	gene08091	SCD6	conserved hypothetical protein	3.44	3.35	2.95	Up	Up	ns
17	gene08203	IKI1	hypothetical protein	5.69	5.5	5.83	Up	Up	Up
17	gene08271		UBC-like protein	3.99	4.53	3.49	Up	Up	Up
17	gene08078	PFK	bifunctional 6-phosphofructo-2-kinase/fructose-2,6-bisphosphate 2-phosphatase	2.23	1.6	1.34	Up	Up	ns
17	gene08160		polyketide synthase PKS18	6.21	5.62	4.52	Up	Up	Up
17	gene08195		glucosidase I	2.4	2.46	2.47	Up	Up	Up
17	gene08019		Thiamin diphosphate-binding protein	1.42	2.36	2.26	ns	Up	Up
17	gene08156		hypothetical protein	11.32	10.33	9.47	Up	Up	Up
17	gene08015		sugar transporter STL1	4.36	5.2	5.65	Up	Up	Up
17	gene08066		MFS general substrate transporter	4.59	5.14	4.51	Up	Up	Up
17	gene08076	rnhA	ribonuclease H-like protein	3	2.83	3.48	Up	Up	Up
17	gene08159		hypothetical protein	9.22	8.84	7.76	Up	Up	Up
17	gene08201		hypothetical protein	15.52	15.19	15.62	Up	Up	Up
17	gene08226		SAM-dependent methyltransferase	2.02	2.82	2.09	Up	Up	Up
17	gene08119		peptidase S41 family protein-like protein	2.73	1.69	1.21	Up	Up	ns
17	gene08270		Pkinase-domain-containing protein	2.54	2.4	2.8	Up	Up	Up
17	gene08090		hypothetical protein	1.58	2.54	2.38	Up	Up	Up
17	gene08093		hypothetical protein	5.61	5.9	5.69	Up	Up	Up
17	gene08083	PMP34	mitochondrial carrier	2.52	2.79	2.64	Up	Up	Up
17	gene08198		hypothetical protein	2.94	3.12	2.54	Up	Up	Up
17	gene08157		hypothetical protein	11.91	10.85	9.69	Up	Up	Up
17	gene08158		hypothetical protein	10.72	9.85	8.32	Up	Up	Up
17	gene08240		hypothetical protein	12.82	12.53	13.15	Up	Up	Up
17	gene08179		NAD-dependent aldehyde dehydrogenase	2.38	2.96	2.26	ns	Up	ns
17	gene08025		hypothetical protein	2.09	1.77	1.29	Up	Up	Up
17	gene08205		trehalose transporter	2.95	3.47	3.51	Up	Up	Up
17	gene08293	lysC	bifunctional aspartokinase/homoserine dehydrogenase	3.11	2.23	2	Up	Up	Up
17	gene08307		glycoside hydrolase family 18 protein	1.89	2.37	2.11	Up	Up	Up
17	gene08315		hypothetical protein	1.9	1.74	1.97	Up	Up	Up
17	gene08483	pgsA	CDP-diacylglycerol-glycerol-3-phosphate 3-phosphatidyltransferas-like protein	2.35	2.46	1.98	Up	Up	Up
17	gene08670	MDM20	hypothetical protein	1.96	2.35	1.76	Up	Up	Up
17	gene08676	RPL38	60S ribosomal protein L38	1.95	1.38	2.01	Up	ns	Up
17	gene08437		hypothetical protein	1.29	1.55	1.59	ns	Up	Up
17	gene08442		hypothetical protein	1.93	1.97	1.64	Up	Up	Up
17	gene08466		carbon-nitrogen hydrolase	2.46	2.2	2.34	Up	Up	Up
17	gene08529	ALAS	5-aminolevulinate synthase mitochondrial precursor	2.15	1.81	1.81	Up	Up	Up
17	gene08635	bglX	hypothetical protein	2.2	2.77	3.07	Up	Up	Up
17	gene08650		hypothetical protein	1.44	1.69	1.44	ns	Up	ns
17	gene08680	ilvE	branched-chain amino acid aminotransferase II	3.84	3.9	3.26	Up	Up	Up
17	gene08776	glyS1	glycyl-tRNA synthetase	1.76	1.81	2.17	ns	ns	Up
17	gene08485		FAD/NAD(P)-binding domain-containing protein	1.43	1.62	1.69	ns	Up	Up
17	gene08537	TRS33	transport protein particle component	1.1	1.39	1.59	ns	ns	Up
17	gene08661	metG	hypothetical protein	2.01	1.89	2.16	Up	Up	Up
17	gene08384		peptidase s28	2.51	1.3	1.64	Up	Up	Up
17	gene08539		histone-fold-containing protein	1.54	1.71	1.47	Up	Up	ns
17	gene08605	tynA	hypothetical protein	1.6	2.38	2.31	Up	Up	Up
17	gene08414		hypothetical protein	2.29	1.91	1.46	Up	Up	ns
17	gene08565		DUF89-domain-containing protein	1.63	1.84	1.41	Up	Up	Up
17	gene08614	lacZ	hypothetical protein	4.02	5.5	6.04	Up	Up	Up
17	gene08794	KAT9	histone acetyltransferase ELP3	3.44	2.02	1.61	Up	ns	ns
17	gene08290		hypothetical protein	2.21	2.9	2.97	Up	Up	Up
17	gene08289		Clavaminate synthase-like protein	2.96	3.55	3.57	Up	Up	Up
17	gene08359		short-chain dehydrogenase/reductase-like protein SDR	3.67	5.18	5.29	Up	Up	Up
17	gene08363		nucleotide-diphospho-sugar transferase	1.33	2.11	1.76	Up	Up	Up
17	gene08499		hypothetical protein	9.32	9.28	9.46	Up	Up	Up
17	gene08604		glucan 1,3-beta-glucosidase precursor	8.19	9.82	9.23	Up	Up	Up
17	gene08652		cobW-domain-containing protein	2.23	1.16	1.92	Up	Up	Up
17	gene08729	argJ	Arginine biosynthesis bifunctional protein ArgJ beta chain	2.98	2.57	2.26	Up	Up	Up
17	gene08361	cynT	hypothetical protein	2.17	3.5	3.36	Up	Up	Up
17	gene08555		hypothetical protein	1.99	1.03	1.74	Up	ns	Up
17	gene08693	SPP27	SWIB-domain-containing protein	1.02	1.14	1.17	Up	ns	ns
17	gene08448		hypothetical protein	1.22	1.71	1.75	ns	Up	Up
17	gene08655	ggt	gamma-glutamyltranspeptidase-like protein	1.58	1.63	2.18	Up	Up	Up
17	gene08700		eukaryotic phosphomannomutase	3.41	3.94	4.36	Up	Up	Up
17	gene08760		hypothetical protein	2.21	2.15	1.75	Up	Up	ns
17	gene08389	RPL35A	ribosomal protein L35Ae	2.66	2.32	2.42	Up	Up	Up
17	gene08673		isocitrate dehydrogenase subunit 1 mitochondrial precursor	2.47	2.26	2.47	Up	Up	Up
17	gene08685		actin-related protein 2/3 complex, subunit 1	1.54	1.85	1.97	Up	Up	Up
17	gene08455		hypothetical protein	1.29	1.84	1.87	ns	Up	Up
17	gene08707		S-adenosyl-L-methionine-dependent methyltransferase	4.05	4.2	4.12	Up	Up	Up
17	gene08346		cyanovirin-N family protein	3.37	3.43	4.09	ns	ns	Up
17	gene08543		hypothetical protein	2.51	3.71	3.76	Up	Up	Up
17	gene08567		MFS general substrate transporter	7.79	5.76	6.75	Up	ns	Up
17	gene08528		hypothetical protein	2.23	1.86	1.41	Up	ns	ns
17	gene08626	mtnA	Methylthioribose-1-phosphate isomerase	2.62	2.35	2.16	Up	Up	Up
17	gene08761	pbuG	purine transporter	4.51	3.93	3.69	Up	Up	Up
17	gene08386		cytochrome p450	7.43	6.55	5.7	Up	Up	Up
17	gene08401	RPS3A	40s ribosomal protein s1	2.16	2.06	2.21	Up	Up	Up
17	gene08413	RPL23A	60s ribosomal protein l25	2.58	2.25	2.38	Up	Up	Up
17	gene08425		alpha/beta-hydrolase	2.17	1.38	1.15	Up	ns	ns
17	gene08477		hypothetical protein	3.34	3.61	2.42	Up	Up	Up
17	gene08518	hisA	Phosphoribosylformimino-5-aminoimidazole carboxamide ribotide isomerase	1.73	2.45	2.29	Up	Up	Up
17	gene08644		autophagy protein 5	1.92	2.62	2.53	ns	Up	Up
17	gene08690		geranylgeranyl transferase type i beta subunit	1.4	1.65	1.96	ns	Up	Up
17	gene08743		MFS transporter-like protein	2.85	2.39	2.91	Up	Up	Up
17	gene08345		hypothetical protein	3.32	4.55	4.65	Up	Up	Up
17	gene08383		taurine catabolism dioxygenase	6.64	4.76	5.89	Up	Up	Up
17	gene08527		glutathione synthetase large chain	2.33	3.23	3.16	Up	Up	Up
17	gene08573		hypothetical protein	3.48	3.77	3.72	Up	Up	Up
17	gene08574		hypothetical protein	5.08	5.64	5.56	Up	Up	Up
17	gene08752	MRPS29	hypothetical protein	1.84	1.19	1.08	Up	ns	ns
17	gene08323		Saccharopine dehydrogenase	2.06	1.42	1.51	Up	ns	Up
17	gene08355		general substrate transporter	3.28	3.66	4.62	Up	Up	Up
17	gene08476		alkaline phosphatase-like protein	2.07	2.48	3.04	Up	Up	Up
17	gene08538		malate dehydrogenase-like protein	2.56	3.35	3.66	Up	Up	Up
17	gene08566	arsH	arsenate resistance ArsH	7.89	7.53	7.7	Up	Up	Up
17	gene08558		phosphoribosylamine-glycine ligase	2.33	2.09	2.01	Up	Up	Up
17	gene08575	amiE	amidase	8.81	8.94	8.98	Up	Up	Up
17	gene08601		hypothetical protein	1.51	1.89	2.03	ns	Up	Up
17	gene08615		general substrate transporter	4.8	5.06	5.23	Up	Up	Up
17	gene08625		HlyIII-domain-containing protein	3.16	3.11	3.04	Up	Up	Up
17	gene08678		seven-hairpin glycosidase	1.87	1.68	1.85	Up	Up	Up
17	gene08711	pyc	pyruvate carboxylase	1.56	2.07	1.89	Up	Up	Up
17	gene08737	hisG	ATP phosphoribosyltransferase	1.53	1.28	1.33	Up	ns	ns
17	gene08719		MFS general substrate transporter	6.49	6.91	6.34	Up	Up	Up
17	gene08816	rocD	ornithine aminotransferase	2.25	2.42	2.9	Up	Up	Up
17	gene08910		FK506-binding protein 1	2.16	2.2	2.62	Up	ns	Up
17	gene08850		hypothetical protein	2.43	2.36	2.04	Up	Up	Up
17	gene08853		hypothetical protein	1.53	1.46	1.21	Up	ns	ns
17	gene08859		eukaryotic translation initiation factor 3 subunit M	1.98	1.83	1.79	Up	Up	Up
17	gene08879	malL	glycoside hydrolase	2.6	1.74	2.18	Up	Up	Up
17	gene08933		hypothetical protein	1.51	1.42	1.61	ns	ns	Up
17	gene08862	ITR	myo-inositol transporter	1.36	0.8	1.51	Up	Up	ns
17	gene08866		cytochrome p450 monooxygenase	1.81	1.93	1.96	Up	Up	Up
17	gene08924	ribH	6,7-dimethyl-8-ribityllumazine synthase	1.36	1.95	1.97	ns	Up	Up
17	gene08916		DUF1000-domain-containing protein	2.33	2.29	3.02	Up	Up	Up
17	gene08917	RPL36	4-coumarate-CoA ligase	2.62	2.17	2.31	Up	Up	Up
17	gene08889		hypothetical protein	3.38	4.66	4.56	Up	Up	Up
17	gene08936		hypothetical protein	2.1	1.96	1.75	Up	Up	Up
17	gene08868		quinate permease	3.27	4.12	4.41	Up	Up	Up
17	gene08890		MFS transporter-like protein	5	5.43	4.97	Up	Up	Up
17	gene08843		hypothetical protein	1.52	2.09	1.94	Up	Up	Up
17	gene08967		glycerol-3-phosphate dehydrogenase	1.9	1.21	1.26	Up	ns	ns
17	gene08958		meiotically up-regulated gene 71 protein	2.11	1.78	1.37	Up	Up	ns
17	gene08947		AAA-domain-containing protein	1.63	1.43	1.74	Up	ns	Up
17	gene08949	SMB	60s ribosomal protein l11	1.95	1.56	1.52	Up	ns	ns
17	gene09264	tyrS	Nucleotidylyl transferase	2.03	2.05	2.3	Up	Up	Up
17	gene09291		hypothetical protein	5	4.25	3.72	Up	Up	Up
17	gene09307		hypothetical protein	3.63	4.99	5.33	Up	Up	Up
17	gene08953	CHA1	tryptophan synthase beta subunit-like PLP-dependent enzyme	1.83	2.64	2.84	Up	Up	Up
17	gene08948		UPF0041-domain-containing protein	1.87	1.83	1.79	Up	Up	Up
17	gene09099		hypothetical protein	2.29	2.25	2.27	Up	Up	Up
17	gene09292		hypothetical protein	5.4	6.9	6.93	Up	Up	Up
17	gene09339	RPL30	L30e-like protein	2.59	2.29	2.52	Up	Up	Up
17	gene08950	RPL11	60S ribosomal protein L11	5.61	3.68	2.87	Up	ns	ns
17	gene09042	ppiB	peptidyl-prolyl cis-trans isomerase b	1.89	2.5	2.72	Up	Up	Up
17	gene09199		plastidic glucose transporter 4	4.46	5.47	6.22	Up	Up	Up
17	gene09275		MFS general substrate transporter	3.66	3.2	2.52	Up	Up	Up
17	gene09334		NGG1p interacting factor 3	1.18	2	1.72	ns	Up	Up
17	gene09336	COD2	oligomeric complex COG6	2.12	1.75	1.85	Up	Up	Up
17	gene09343		kinesin-domain-containing protein	2.67	3.05	3.83	Up	Up	Up
17	gene08981		MFS general substrate transporter	1.35	1.34	1.54	ns	ns	Up
17	gene09121		hypothetical protein	1.82	2.61	2.43	Up	Up	Up
17	gene09144		tryptophan synthase beta subunit-like PLP-dependent enzyme	1.59	2.06	2.09	Up	Up	Up
17	gene09170		Sec23/Sec24 family protein	1.84	1.62	1.62	Up	Up	Up
17	gene09204		hypothetical protein	1.33	1.37	1.64	Up	Up	Up
17	gene09229		HET-domain-containing protein	2.44	2.97	3.39	ns	Up	Up
17	gene09254		hypothetical protein	11.7	12.12	12.32	Up	Up	Up
17	gene09290		maltose permease MAL61	6.3	7.67	7.79	Up	Up	Up
17	gene09325	RPL19	60S ribosomal protein L19	2.13	1.88	2	Up	Up	Up
17	gene09007		hypothetical protein	3.33	3.17	1.83	Up	Up	ns
17	gene09058	petC	cytochrome c1, mitochondrial precursor	1.63	1.5	1.4	Up	ns	ns
17	gene09093		hypothetical protein	3.86	5.36	5.27	Up	Up	Up
17	gene09050		ankyrin repeat domain-containing protein	5.88	4.15	3.54	Up	Up	Up
17	gene09183		hypothetical protein	5.99	6.84	6.48	Up	Up	Up
17	gene09247		cytochrome P450 monooxygenase-like protein	1.71	2.08	2.35	Up	Up	Up
17	gene09036		high affinity glucose transporter ght1	5.93	5.85	6	Up	Up	Up
17	gene09225		P-loop containing nucleoside triphosphate hydrolase protein	1.53	1.41	0.99	Up	ns	ns
17	gene09242		hypothetical protein	2.16	2.7	2.82	Up	Up	Up
17	gene09329		hypothetical protein	1.61	1.54	1.6	Up	Up	ns
17	gene09026		calcium ATPase	1.71	1.2	1.45	Up	ns	ns
17	gene09157		hypothetical protein	1.42	1.69	1.99	ns	ns	Up
17	gene09032		NAD(P)-binding protein	1.93	1.64	1.68	Up	Up	Up
17	gene09068		hypothetical protein	1.73	1.43	1.65	Up	ns	Up
17	gene09188	pyrC	Dihydroorotase	1.62	2.25	2.07	ns	Up	Up
17	gene09197		hypothetical protein	8.78	8.38	8.69	Up	Up	Up
17	gene09323		diphthine synthase	2.41	2.04	2.16	Up	Up	Up
17	gene09154		haloacid dehalogenase	2.15	2.57	2.31	Up	Up	Up
17	gene09224		translational activator	1.9	2.17	2.55	Up	Up	Up
17	gene09009		S-adenosyl-L-methionine-dependent methyltransferase	2	1.47	1.41	Up	ns	ns
17	gene09039		heme peroxidase	2.82	2.74	2.81	Up	Up	Up
17	gene09112		hypothetical protein	3.08	2.37	1.93	Up	Up	Up
17	gene09008		cell division control protein Cdc6	1.36	1.19	0.71	Up	ns	ns
17	gene09059		hypothetical protein	4.54	5.77	5.52	ns	Up	Up
17	gene09235		alcohol oxidase p68	8.11	8.87	8.85	Up	Up	Up
17	gene09226		hypothetical protein	2.69	2.3	3.11	Up	Up	Up
17	gene09228		C6 transcription factor-like protein	3.39	2.91	2.95	Up	Up	Up
17	gene09149		Arabinanase/levansucrase/invertase	3.17	4.82	4.77	Up	Up	Up
17	gene09155	prpE	acetyl-CoA synthetase-like protein	3.08	2.87	2.12	Up	Up	ns
17	gene09171	RPL27A	hypothetical protein	2.93	2.48	2.72	Up	Up	Up
17	gene09205		hypothetical protein	1.76	1.35	1.76	Up	ns	Up
17	gene09256		hypothetical protein	2.55	1.92	2.55	ns	Up	Up
17	gene09342		hypothetical protein	1.91	2.67	2.86	Up	Up	Up
17	gene09385		signal recognition particle, SRP9/SRP14 subunit	1.35	1.4	1.64	ns	ns	Up
17	gene09352		PQ loop repeat protein	1.48	2.21	2.32	Up	Up	Up
17	gene09370		hypothetical protein	4.22	6.04	5.95	Up	Up	Up
17	gene09421		hypothetical protein	1.66	1.44	1.32	Up	Up	ns
17	gene09381		hypothetical protein	1.99	2.45	2.58	Up	Up	Up
17	gene09397		hypothetical protein	2.49	2.6	3.19	ns	Up	Up
17	gene09407		PNTB-domain-containing protein	5.61	7.42	7.13	Up	Up	Up
17	gene09496		hypothetical protein	6.32	7.07	7.28	Up	Up	Up
17	gene09448	tynA	copper amine oxidase	1.35	2.26	1.98	ns	Up	Up
17	gene09468		mitochondrial carrier	1.91	2.12	2.23	ns	Up	Up
17	gene09433		hypothetical protein	6.33	3.01	4.72	Up	ns	Up
17	gene09458	bglX	beta-glucosidase-like protein	5.89	6.94	6.99	Up	Up	Up
17	gene09416		dolichyl-diphosphooligosaccharide-protein glycosyltransferase	1.38	1.8	1.9	Up	Up	Up
17	gene09471		hypothetical protein	3.07	3.54	3.71	Up	Up	Up
17	gene09401		hypothetical protein	8.19	7.41	6.67	Up	Up	Up
17	gene09367	katE	catalase-domain-containing protein	4.58	4.29	4.16	Up	Up	Up
17	gene09377		NADH-quinone oxidoreductase	1.61	1.64	1.57	Up	Up	Up
17	gene09447		hypothetical protein	4.59	4.78	6.06	Up	Up	Up
17	gene09541		hypothetical protein	1.66	2.34	2.44	Up	Up	Up
17	gene09501		hypothetical protein	1.68	2.01	2.07	ns	Up	Up
17	gene09722	kynU	kynureninase	5.12	5.79	6.53	Up	Up	Up
17	gene09923	ISWI	hypothetical protein	1.93	1.65	1.46	Up	ns	ns
17	gene09935		hypothetical protein	3.66	4.75	4.74	Up	Up	Up
17	gene09640	katE	heme-dependent catalase	4.74	6.28	5.08	Up	Up	Up
17	gene09826		hypothetical protein	8.83	5.51	7.4	Up	ns	Up
17	gene09827		methanesulfonate monooxygenase	1.58	1.49	1.33	Up	Up	Up
17	gene09905		alpha/beta-hydrolase	3.04	4.16	4.11	Up	Up	Up
17	gene09962		cytochrome P450	9.2	9.47	9.66	Up	Up	Up
17	gene09994		Ent-kaurene oxidase	12.32	12.29	12.36	Up	Up	Up
17	gene09505		glycoside hydrolase	5.1	6.44	7.58	Up	Up	Up
17	gene09590	ahpC	mitochondrial peroxiredoxin prx1	2.96	3.11	2.87	Up	Up	Up
17	gene09539		hypothetical protein	1.88	1.3	1.09	Up	ns	ns
17	gene09551	RPL27	hypothetical protein	2.51	1.96	1.99	ns	ns	Up
17	gene09604		hypothetical protein	2.16	2.4	2.29	Up	Up	Up
17	gene09611		hypothetical protein	1.99	2.41	2.73	ns	Up	Up
17	gene09613		pantothenate transporter liz1	1.86	1.58	2.03	ns	ns	Up
17	gene09628		NAD-dependent deacetylase sirtuin-2	0.89	1.2	1.11	ns	ns	Up
17	gene09663		hypothetical protein	4.93	7.05	6.9	Up	Up	Up
17	gene09672		tetratricopeptide repeat protein 4	1.91	1.31	1.81	Up	ns	Up
17	gene09997		hypothetical protein	3.15	3.87	4.35	Up	Up	Up
17	gene09599		NTF2-like protein	1.99	2.65	2.44	Up	Up	Up
17	gene09680		carboxy-cis,cis-muconate cyclase	2.27	3.18	3.07	Up	Up	Up
17	gene09727		hypothetical protein	1.58	2.16	2.07	Up	Up	Up
17	gene09993		fatty acid synthase S-acetyltransferase	13.59	13.43	13.74	Up	Up	Up
17	gene09689		hypothetical protein	4.81	4.98	4.54	Up	Up	Up
17	gene09977		S-glutathione dehydrogenase	2.9	4.27	4.21	Up	Up	Up
17	gene09991		cytochrome p450	13.48	13.53	13.64	Up	Up	Up
17	gene10033		ent-kaurene oxidase	5.2	6.63	6.85	Up	Up	Up
17	gene09504		amino acid permease 2	4.35	3.59	3.73	Up	Up	Up
17	gene09586	SLD5	GINS complex, Sld5 component	2.85	2.68	2.42	Up	Up	Up
17	gene09617		hypothetical protein	3.68	4.93	5.64	Up	Up	Up
17	gene09625		hypothetical protein	2.76	3.13	2.85	Up	Up	Up
17	gene09641		hypothetical protein	3.51	4.55	4.53	Up	Up	Up
17	gene09650		hypothetical protein	0.88	1.1	1.17	ns	Up	Up
17	gene09820	tynA	hypothetical protein	6.87	8.51	9.4	Up	Up	Up
17	gene09992		hypothetical protein	6.81	6.48	6.59	Up	Up	Up
17	gene09534		hypothetical protein	2.98	2.93	1.74	Up	Up	Up
17	gene09644		hypothetical protein	5.02	5.01	4.51	Up	Up	Up
17	gene09696	CDC54	MCM-domain-containing protein	1.74	1.62	1.3	Up	Up	ns
17	gene09619		hypothetical protein	1.63	1.84	2.01	Up	Up	Up
17	gene09624		hypothetical protein	2.52	2.07	1.82	Up	Up	Up
17	gene09914		hypothetical protein	2.67	3.67	3.84	Up	Up	Up
17	gene09939		aldehyde dehydrogenase	3.63	4.25	4.78	Up	Up	Up
17	gene09989		hypothetical protein	3.5	3.42	3.52	Up	Up	Up
17	gene10040		hormone-sensitive lipase	4.79	5.55	5.95	Up	Up	Up
17	gene09568	CSPG6	chromosome segregation protein	2.3	2.03	1.77	ns	Up	ns
17	gene09718		MFS gliotoxin efflux transporter glia	1.58	1.76	2.01	Up	Up	Up
17	gene09745		allantoin permease	1.88	1.65	1.31	Up	Up	ns
17	gene09990		Isotrichodermin C-15 hydroxylase	13.8	14.03	14.22	Up	Up	Up
17	gene09643		MFS quinate transporter-like protein QutD	2.54	3.27	3.41	Up	Up	Up
17	gene09668		MAD-domain-containing protein	1.56	0.85	0.83	Up	ns	ns
17	gene09675		phenylacetyl-CoA ligase-like protein	4.68	5.19	5.3	Up	Up	Up
17	gene09967		hypothetical protein	1.26	1.84	1.81	Up	Up	Up
17	gene10001		hypothetical protein	1.93	2.27	2.15	Up	Up	Up
17	gene09535		hypothetical protein	3.69	3.23	2.42	Up	Up	Up
17	gene09701	rhiE	hypothetical protein	4.46	5.82	5.98	Up	Up	Up
17	gene09773		hypothetical protein	2.15	1.88	2.02	Up	ns	Up
17	gene09895	ERV25	endoplasmic reticulum vesicle protein 25 precursor	2.02	2.25	2.29	ns	Up	Up
17	gene09721	INDO	indoleamine 2,3-dioxygenase beta type	5.4	6.47	7.49	Up	Up	Up
17	gene09758		3-oxoadipate enol-lactone hydrolase	1.93	2.4	2.29	Up	Up	Up
17	gene09782		hypothetical protein	1.74	1.47	0.94	Up	ns	ns
17	gene09789		hypothetical protein	1.61	0.96	0.89	Up	ns	ns
17	gene09832		hypothetical protein	10.92	10.93	11.4	Up	Up	Up
17	gene09626	tsaC	translation initiation protein Sua5	2.04	1.65	1.34	Up	Up	ns
17	gene09744	UNRIP	WD40 repeat-like protein	4.63	3.78	5.06	Up	ns	Up
17	gene09748		ATP-dependent permease MDL2	1.67	1.74	1.14	Up	Up	ns
17	gene09786		substrate-specific transmembrane transporter	5.32	5.43	5.65	Up	Up	Up
17	gene09876		ecotropic viral integration site 5 protein	2.17	1.87	1.76	Up	Up	Up
17	gene09972		hypothetical protein	2.29	2.94	2.56	Up	Up	Up
17	gene09979		phenylacetone monooxygenase	4.99	6.22	6.74	Up	Up	Up
17	gene09607	MYBBP1A	hypothetical protein	2.73	1.79	1.36	Up	Up	ns
17	gene09561		3-oxoacid CoA-transferase	2.66	2.61	2.77	Up	Up	Up
17	gene09570		hypothetical protein	1.95	1.57	1.54	Up	Up	Up
17	gene09598		arginine N-methyltransferase 2	2.85	1.85	1.94	Up	Up	Up
17	gene09664	SEC18	AAA-domain-containing protein	1.74	2.11	2.16	Up	Up	Up
17	gene09799	CRC1	mitochondrial carrier	2.31	1.98	2.35	Up	Up	Up
17	gene09961		hypothetical protein	7.9	7.57	7.94	Up	Up	Up
17	gene09550		WD40 repeat-like protein	2.05	1.5	1.56	Up	Up	Up
17	gene09679	catA	catechol dioxygenase	3.17	4.09	3.81	Up	Up	Up
17	gene09743		hypothetical protein	8.69	8.25	8.82	Up	Up	Up
17	gene09866		wd repeat-containing protein	6.2	6.29	5.49	Up	Up	Up
17	gene09995		hypothetical protein	10.13	8.98	9.4	Up	Up	Up
17	gene10076	iolG	NAD(P)-binding protein	5.44	3.65	3.4	Up	Up	Up
17	gene10067		acyl-CoA N-acyltransferase	4.81	4.93	5.7	Up	Up	Up
17	gene10107	fumC	fumarate hydratase	2	2.11	2.3	Up	Up	Up
17	gene10086		hypothetical protein	4.96	5.44	5.37	Up	Up	Up
17	gene10072		inositol oxygenase 1	4.03	4.34	3.94	Up	Up	Up
17	gene10079	ATP6B	V-type ATPase	1.25	1.63	1.69	Up	Up	Up
17	gene10098		hypothetical protein	3.17	3.82	4.79	Up	Up	Up
17	gene10118		acetyl-CoA synthetase-like protein	2.96	2.39	2.77	Up	Up	Up
17	gene10167		MFS general substrate transporter	3.24	2.98	3.03	Up	Up	Up
17	gene10061		alpha/beta-hydrolase	6.48	6.41	6.6	Up	Up	Up
17	gene10103		hypothetical protein	3.3	2.56	3.43	Up	Up	Up
17	gene10121	RPSA	glycoside hydrolase family 2 protein	3.18	2.77	2.89	Up	Up	Up
17	gene10142		hypothetical protein	3.12	3.83	4.5	Up	Up	Up
17	gene10073		Aldo/keto reductase	5.08	5.75	5.96	Up	Up	Up
17	gene10082	rpmB	hypothetical protein	2.37	1.57	1.48	Up	ns	ns
17	gene10182		hypothetical protein	2.76	3	2.91	Up	Up	Up
17	gene10183		alpha/beta-hydrolase	2.87	3.27	3.22	Up	Up	Up
17	gene10184		hypothetical protein	3.08	3.8	3.72	Up	Up	Up
17	gene10185		Aldo/keto reductase	5.44	5.36	4.7	Up	Up	Up
17	gene10129		hypothetical protein	1.12	1.76	1.63	ns	Up	Up
17	gene10173		hypothetical protein	2.14	2.7	1.97	Up	Up	Up
17	gene10074	kduD	NAD(P)-binding protein	5.69	5.77	5.1	Up	Up	Up
17	gene10119		FAD-binding domain-containing protein	3.18	2.82	3.06	Up	Up	Up
17	gene10174	rhiE	hypothetical protein	1.66	1.95	1.95	ns	Up	Up
17	gene10255	DIC	mitochondrial carrier	1.48	1.87	1.47	ns	Up	ns
17	gene10425	argD	acetylornithine aminotransferase mitochondrial precursor	3.22	2.24	2.06	Up	Up	Up
17	gene10485		large subunit of L-aminoadipate-semialdehyde dehydrogenase	2.2	1.94	1.87	Up	Up	Up
17	gene10487		hypothetical protein	1.49	1.56	1.48	Up	ns	Up
17	gene10506		UPF0041-domain-containing protein	1.63	1.53	1.5	Up	ns	Up
17	gene10602		Calycin-like protein	6.23	8.09	9.23	Up	Up	Up
17	gene10688	RPL24	hypothetical protein	2.45	2.17	2.32	Up	Up	Up
17	gene10698	speB	Arginase/deacetylase	1.73	1.81	1.41	Up	Up	Up
17	gene10247		FAD/NAD(P)-binding domain-containing protein	3.79	5.53	5.25	Up	Up	Up
17	gene10301		hypothetical protein	3.06	3.32	3.42	Up	Up	Up
17	gene10339	pcaC	4-carboxymuconolactone decarboxylase	3.6	4.27	4.13	Up	Up	Up
17	gene10396		endoglucanase	2.54	3.54	3.51	Up	Up	Up
17	gene10587		MFS general substrate transporter	1.03	1.7	1.66	ns	Up	Up
17	gene10597		hypothetical protein	5.55	6.23	6.58	Up	Up	Up
17	gene10310		hypothetical protein	2.22	3.28	2.74	Up	Up	Up
17	gene10388	RPL14	hypothetical protein	2.58	2.23	2.32	Up	Up	Up
17	gene10397		glycoside hydrolase family 63 protein	1.52	1.65	1.16	Up	Up	Up
17	gene10480		arginine N-methyltransferase 2	4.7	3.52	3.73	Up	ns	ns
17	gene10534		hypothetical protein	1.94	2.82	2.7	ns	Up	Up
17	gene10576		hypothetical protein	1.69	1.78	1.58	Up	Up	Up
17	gene10600		hypothetical protein	5.4	5.17	5.64	Up	Up	Up
17	gene10603		hypothetical protein	6.9	7.65	7.75	Up	Up	Up
17	gene10191		glycoside hydrolase	3.38	3.5	4.35	ns	ns	Up
17	gene10252	prsA	ribose-phosphate pyrophosphokinase 4	1.61	1.71	1.14	Up	ns	ns
17	gene10337		alcohol dehydrogenase-like protein	1.47	2.41	2.09	ns	Up	Up
17	gene10351		hypothetical protein	5.83	5.74	5.77	Up	Up	Up
17	gene10392		GTP-binding protein	1.62	1.64	1.83	Up	Up	Up
17	gene10400		50S ribosomal protein-like protein L30	1.82	1.19	1.3	Up	ns	ns
17	gene10423		NAD(P)-binding protein	3.98	3.73	3.38	Up	Up	Up
17	gene10450		YeeE/YedE family integral membrane protein	3.52	2.27	1.65	Up	Up	ns
17	gene10479		RabGAP/TBC	1.43	1.93	1.92	ns	Up	Up
17	gene10403		RmlC-like cupin	1.95	2.36	1.94	Up	Up	Up
17	gene10412		AhpC/TSA family protein-like protein	2.69	3.43	4.13	Up	Up	Up
17	gene10428		carbohydrate esterase family 3 protein	2.78	4.43	4.15	Up	Up	Up
17	gene10544	dcm	S-adenosyl-L-methionine-dependent methyltransferase	2.26	1.72	1.48	Up	ns	ns
17	gene10561		NAD(P)-binding protein	1.48	1.87	1.97	Up	Up	Up
17	gene10591		hypothetical protein	2.23	1.93	1.49	Up	Up	ns
17	gene10683	RPS8	40S ribosomal protein S8-B	2.6	2.51	2.77	Up	Up	Up
17	gene10387	NACA	nascent polypeptide-associated complex, alpha subunit	2.44	2.6	2.68	Up	Up	Up
17	gene10415	TEX10	pre-rRNA-processing protein-like protein ipi1	3.18	1.99	1.92	Up	Up	Up
17	gene10578		hypothetical protein	2.51	3.12	3.51	Up	Up	Up
17	gene10636	icd	isocitrate dehydrogenase	1.65	1.73	1.78	Up	Up	Up
17	gene10654		carboxypeptidase s1	4.62	6.58	6.66	Up	Up	Up
17	gene10690		DUF336-domain-containing protein	2.44	3.52	3.43	Up	Up	Up
17	gene10272	BTF3	nascent polypeptide-associated complex subunit beta	2.45	2.44	2.67	Up	Up	Up
17	gene10274	OIP2	exoribonuclease family protein	2.53	1.84	1.6	Up	Up	Up
17	gene10311		mannose-binding lectin	5.51	5	4.98	Up	Up	Up
17	gene10326		GroES-like protein	3.53	3.7	3.26	Up	Up	Up
17	gene10361		phthalate transporter-like protein	2.72	4.17	4.08	Up	Up	Up
17	gene10416		HET-domain-containing protein	2.37	1.82	1.34	Up	Up	ns
17	gene10505		hypothetical protein	1.79	2.14	2.38	Up	Up	Up
17	gene10559	prpD	2-methylcitrate dehydratase	2.09	2.76	2.9	Up	Up	Up
17	gene10570		hypothetical protein	2.84	3.96	4.13	Up	Up	ns
17	gene10590		hypothetical protein	2.75	3.01	2.25	Up	Up	Up
17	gene10648	TRIC5	T-complex protein 1 subunit gamma	5.58	3.7	4.8	Up	Up	Up
17	gene10691		hypothetical protein	1.55	2.06	2.06	ns	Up	Up
17	gene10711	MPG1	hydrophobin-like protein	7.1	8.85	9.41	Up	Up	Up
17	gene10733	adhP	hypothetical protein	7.34	7.51	7.78	Up	Up	Up
17	gene10354		alkaline phosphatase-like protein	1.9	1.93	1.3	Up	Up	ns
17	gene10514	adhP	GroES-like protein	2.03	2.89	2.92	Up	Up	Up
17	gene10527	ATP5	hypothetical protein	2.12	1.94	1.92	Up	Up	Up
17	gene10287	METTL19	DUF1613-domain-containing protein	3.15	2.79	2.13	Up	Up	Up
17	gene10563		hypothetical protein	2.13	1.8	1.92	Up	Up	Up
17	gene10692		4-coumarate-CoA ligase 2	4.93	5.74	5.94	Up	Up	Up
17	gene10726		hypothetical protein	3.1	3.7	3.03	Up	Up	Up
17	gene10193		hypothetical protein	1.28	1.61	1.26	ns	Up	ns
17	gene10254	pheS	phenylalanyl-tRNA synthetase mitochondrial precursor	3.05	2.87	2.42	Up	Up	Up
17	gene10281		FAD-binding domain-containing protein	6.25	7.22	7.63	Up	Up	Up
17	gene10458	nagA	Metallo-dependent hydrolase	2.1	3.05	2.87	Up	Up	Up
17	gene10545		hypothetical protein	1.93	1.35	1.4	Up	ns	ns
17	gene10592		DUF663-domain-containing protein	2.17	1.75	1.25	Up	Up	ns
17	gene10595		dual specificity mitogen-activated protein kinase	2.25	2.09	2.18	Up	Up	Up
17	gene10709	tynA	hypothetical protein	6.41	9.41	9.96	Up	Up	Up
17	gene10286	RPS10	hypothetical protein	3.67	2.37	3.62	Up	Up	Up
17	gene10309		ankyrin	2.03	3.11	3	Up	Up	Up
17	gene10562		hypothetical protein	2.77	3.08	2.83	Up	Up	Up
17	gene10288	GNA1	glucosamine 6-phosphate N-acetyltransferase	1.63	1.98	2.21	Up	Up	Up
17	gene10315		sorbitol dehydrogenase	4.02	5.66	6.03	Up	Up	Up
17	gene10316	adh	NADP-dependent alcohol dehydrogenase C	2.82	3.79	3.62	Up	Up	Up
17	gene10391	ATP7	mitochondrial ATP synthase	1.21	1.37	1.62	ns	ns	Up
17	gene10454		PLP-dependent transferase	2.01	2.54	2.7	Up	Up	Up
17	gene10482		FAD binding domain-containing protein	3.35	3.79	2.16	Up	Up	Up
17	gene10616	aceA	isocitrate lyase and phosphorylmutase	2.8	2.28	2.13	Up	Up	Up
17	gene10628	DEG1	pseudouridylate synthase 3	2.27	1.78	1.96	Up	Up	Up
17	gene10734		hypothetical protein	9.19	11.09	11.55	Up	Up	Up
17	gene10268		kinase-like protein	2.14	2.19	1.91	Up	Up	Up
17	gene10368		cytochrome P450	2.2	2.67	2.07	Up	Up	Up
17	gene10468		hypothetical protein	2.64	2.89	3.12	Up	Up	Up
17	gene10257	RPS6	hypothetical protein	2.71	2.33	2.41	Up	Up	Up
17	gene10409		hypothetical protein	1.83	2.09	1.32	Up	ns	Up
17	gene10465		glutamate carboxypeptidase 2	7.59	9.75	9.95	Up	Up	Up
17	gene10516		hypothetical protein	9.59	9.21	9.61	Up	Up	Up
17	gene10586	rhiE	polysaccharide lyase-like protein family 4	2.8	3.26	3.65	ns	Up	Up
17	gene10589	argH	argininosuccinate lyase	3.98	3.46	3.36	Up	Up	Up
17	gene10641		MFS general substrate transporter	1.72	2.42	2.49	Up	Up	Up
17	gene10378		glycoside hydrolase family 5 protein	3.58	2.42	4.23	Up	Up	Up
17	gene10424		hypothetical protein	2	1.62	1.61	Up	Up	Up
17	gene10445		hypothetical protein	2.26	2.18	2.37	Up	Up	Up
17	gene10459		hypothetical protein	1.55	1.65	1.39	Up	Up	ns
17	gene10476		hypothetical protein	1.61	1.32	1.42	Up	ns	ns
17	gene10546	NAT5	hypothetical protein	1.46	0.89	1.23	Up	ns	ns
17	gene10653		hypothetical protein	5.67	4.12	3.6	Up	ns	ns
17	gene10693		hypothetical protein	2.01	2.48	1.88	Up	Up	Up
17	gene10778		Delta(12) fatty acid desaturase	1.85	1.16	1.2	Up	ns	ns
17	gene10836		DUF866-domain-containing protein	4.64	4.88	4.08	ns	Up	ns
17	gene10818	gntK	carbohydrate kinase	4.05	4.09	4.09	Up	Up	Up
17	gene10903		NAD(P)-binding protein	1.53	2.2	1.9	ns	Up	Up
17	gene10952		hypothetical protein	1.63	1.13	1	Up	ns	ns
17	gene10799	trmB	hypothetical protein	1.65	1.13	0.93	Up	ns	ns
17	gene10860		hypothetical protein	2.48	2.04	1.95	Up	Up	Up
17	gene10819		vacuolar protein sorting-associated protein 26B-A	1.7	1.38	0.83	Up	ns	ns
17	gene10779	cypD_E	NADPH-cytochrome P450 reductase-like protein	1.7	0.88	1.1	Up	ns	ns
17	gene10844		glucan 1,3-beta-glucosidase-like protein	2.83	2.98	2.68	Up	Up	Up
17	gene10940		dipeptidyl-peptidase III	2.26	2.09	2.08	Up	Up	Up
17	gene10815		MFS transporter-like protein	2.13	2.31	2.42	Up	Up	Up
17	gene10898		hypothetical protein	1.87	1.67	1.2	Up	ns	ns
17	gene10811	NUP120	hypothetical protein	1.95	1.67	1.91	Up	ns	Up
17	gene10816		FAD-binding domain-containing protein	1.69	1.33	1.39	Up	ns	Up
17	gene10930	YDC1	alkaline phytoceramidase	1.42	2.17	1.96	ns	Up	Up
17	gene10875		hypothetical protein	4.47	4.5	4.1	Up	Up	Up
17	gene10884		mitochondrial carrier	3.14	2.82	2.15	Up	Up	Up
17	gene10877		hypothetical protein	2.85	2.7	2.82	Up	Up	Up
17	gene10888	RPL10A	60s ribosomal protein-like protein L10A	2.24	1.95	2.17	Up	Up	Up
17	gene10769		cytochrome P450	2.62	3.56	3.17	ns	ns	Up
17	gene10941		FMN-linked oxidoreductase	3.17	4.04	4.29	Up	Up	Up
17	gene10946		alpha/beta-hydrolase	2.08	2.07	2.45	Up	Up	Up
17	gene10949	trpD	anthranilate phosphoribosyltransferase	2.71	2.95	2.92	Up	Up	Up
17	gene10959		acetyl-CoA synthetase-like protein	1.49	2.01	2.03	Up	Up	Up
17	gene10981	mvaK2	phosphomevalonate kinase	1.26	0.89	1.28	Up	ns	Up
17	gene10843		FAD-binding domain-containing protein	2.9	2.67	2.68	Up	Up	Up
17	gene10874		hypothetical protein	6.49	4.14	3.93	Up	Up	Up
17	gene10983		hypothetical protein	2.02	1.94	1.84	Up	Up	Up
17	gene10879		pectate lyase	7.48	7.5	7.51	Up	Up	Up
17	gene10985		SH3 domain-containing protein	3.94	3.81	3.97	Up	Up	Up
17	gene10846	ODC	mitochondrial carrier	1.87	2.1	2.05	Up	Up	Up
17	gene10886		Pkinase-domain-containing protein	1.69	1.55	1.75	Up	Up	Up
17	gene10921	Rli1	translation initiation factor rli1	2.71	2.58	2.65	Up	Up	Up
17	gene10814		hypothetical protein	10.13	5.67	8.73	Up	ns	Up
17	gene10859		glycoside hydrolase family 62 protein	3.61	3.3	5.14	ns	ns	Up
17	gene10813		aldose reductase	5.08	5.81	6.21	Up	Up	Up
17	gene10861		S-adenosyl-L-methionine-dependent methyltransferase	1.64	1.99	1.65	Up	Up	Up
17	gene11130		hypothetical protein	5.01	6.67	6.44	Up	Up	Up
17	gene10995	pfdA	Prefoldin alpha subunit	1.86	1.75	1.67	Up	Up	Up
17	gene11060		alpha/beta-hydrolase	3.53	4.41	4.23	Up	Up	Up
17	gene11067		hypothetical protein	3.17	3.17	3.93	Up	Up	Up
17	gene11119		RWD-domain-containing protein	1.44	1.52	1.58	ns	ns	Up
17	gene10986	EAP20	ESCRT-II complex, vps25 subunit	1.37	1.62	1.72	ns	Up	Up
17	gene10990		ATPase, V1 complex, subunit H	1.45	1.54	1.62	ns	ns	Up
17	gene10989	RRP44	RNB-domain-containing protein	1.23	1.58	1.42	Up	Up	ns
17	gene10997	rplW	mitochondrial ribosomal protein subunit L23	6.33	5.62	4.61	Up	Up	Up
17	gene11025		hypothetical protein	1.74	2.01	1.57	Up	Up	Up
17	gene11108		hypothetical protein	3.24	1.78	1.8	Up	ns	ns
17	gene11026		hypothetical protein	2.9	3.22	3.14	Up	Up	Up
17	gene11014	thrC	threonine synthase-like protein	3.53	2.64	2.6	Up	Up	Up
17	gene11082		kinase-like protein	1.44	1.36	2.04	ns	ns	Up
17	gene11029		seven-hairpin glycosidase	1.57	1.68	1.89	Up	Up	Up
17	gene11116	EKI	kinase-like protein	1.49	2.06	2.03	ns	Up	Up
17	gene11111		hypothetical protein	2.05	1.42	2.25	Up	Up	Up
17	gene11120		hypothetical protein	1.55	1.68	1.75	Up	Up	Up
17	gene11158		hypothetical protein	1.2	1.6	1.79	ns	ns	Up
17	gene11169		DUF423-domain-containing protein	1.64	2.13	2.03	ns	Up	Up
17	gene11296		hypothetical protein	4.14	6.84	6.65	Up	Up	Up
17	gene11137		hypothetical protein	4.48	3.32	3.85	Up	Up	Up
17	gene11139		tubulin-domain-containing protein	2.07	2.18	2.33	Up	Up	Up
17	gene11136	ilvE	branched-chain amino acid aminotransferase II	4.93	3.91	4.03	Up	Up	Up
17	gene11172		cytochrome P450	4.78	4.55	3.72	Up	Up	Up
17	gene11218		thioesterase family protein	3.6	3.04	3.13	Up	Up	Up
17	gene11170		cytochrome P450	3.05	4.22	4.59	Up	Up	Up
17	gene11246		N-terminal nucleophile aminohydrolase	1.35	1.87	1.38	ns	Up	Up
17	gene11214		hypothetical protein	1.87	1.57	1.53	Up	Up	Up
17	gene11248	TRM2	S-adenosyl-L-methionine-dependent methyltransferase	1.47	1.76	1.79	ns	Up	Up
17	gene11328		hypothetical protein	1.28	1.75	1.59	ns	Up	Up
17	gene11231	TRMT11	tRNA guanosine-2'-O-methyltransferase	2.17	1.72	1.08	Up	ns	ns
17	gene11244		hypothetical protein	0.88	1.52	1.34	ns	Up	ns
17	gene11294		14-3-3 protein	2.62	3.6	3.91	Up	Up	Up
17	gene11200		CFEM-domain-containing protein	5.79	5.74	5.52	Up	Up	Up
17	gene11237		hypothetical protein	2	1.27	1.05	Up	ns	ns
17	gene11204		hypothetical protein	2.66	2.65	2.12	Up	Up	Up
17	gene11261		hypothetical protein	6.17	6.7	6.62	Up	Up	Up
17	gene11347		hypothetical protein	1.7	1.73	1.58	Up	Up	ns
17	gene11348		hypothetical protein	7.29	9.46	10.32	Up	Up	ns
17	gene11196		aldehyde dehydrogenase	3.57	3.99	4.28	Up	Up	Up
17	gene11202	MDM1	hypothetical protein	1.54	1.47	1.64	Up	ns	Up
17	gene11277		hypothetical protein	2.11	1.96	2.07	Up	Up	Up
17	gene11205		FAD/NAD(P)-binding domain-containing protein	2.45	3.29	3.81	Up	Up	Up
17	gene11220	RPL26	ribosomal protein L24	2.3	2.19	2.35	Up	Up	Up
17	gene11224		phenol 2-monooxygenase	3.14	4.09	3.38	Up	Up	Up
17	gene11271		elongation factor 1-beta	1.61	1.25	1.61	Up	ns	Up
17	gene11281		NAD(P)-binding protein	1.08	1.02	0.67	ns	ns	Up
19	gene00086		acetyl-hydrolase	1.77	2.43	2.86	Up	Up	Up
19	gene00044		hypothetical protein	1.1	1.78	2.06	ns	Up	Up
19	gene00095	paaH	hypothetical protein	1.05	1.58	2.01	ns	ns	Up
19	gene00068		enoyl-CoA hydratase mitochondrial precursor	0.94	1.66	1.68	ns	Up	Up
19	gene00443		hypothetical protein	1.18	1.76	2.09	ns	Up	Up
19	gene00490		Aldo/keto reductase	4.18	6.17	7.15	Up	Up	Up
19	gene00505		amidase	2.15	3.64	3.74	Up	Up	Up
19	gene00279		carbohydrate esterase family 3 protein	2.26	2.67	5.54	ns	ns	Up
19	gene00189		SGNH hydrolase	2.72	4.02	4.91	Up	Up	Up
19	gene00372		serine/threonine-protein kinase 12	1.09	2.04	1.87	Up	ns	Up
19	gene00492		class II aldolase/adducin domain-containing protein	0.55	2.21	2.82	ns	Up	Up
19	gene00499	gadB	glutamate decarboxylase	0.94	2.4	2.72	ns	Up	Up
19	gene00386	gmuG	family 26 glycosyl hydrolase	1.72	2.95	3.99	Up	Up	Up
19	gene00446	rpiB	hypothetical protein	1.92	3.55	4.06	Up	Up	Up
19	gene00193		hypothetical protein	1.46	3.03	2.72	ns	Up	Up
19	gene00226		hypothetical protein	1.26	2.04	2.29	ns	Up	Up
19	gene00181		mfs monocarboxylate transporter	0.49	1.66	3.14	ns	ns	Up
19	gene00444		leukotriene A-4 hydrolase	1.4	2.3	2.43	ns	Up	Up
19	gene00344		hypothetical protein	0.62	1.17	1.76	ns	ns	Up
19	gene00276		hypothetical protein	0.61	1.87	2.4	ns	ns	Up
19	gene00475		zincin	1.27	1.56	2.01	ns	Up	Up
19	gene00564		hypothetical protein	0.91	1.57	1.86	ns	ns	Up
19	gene00726	ACBP	hypothetical protein	1.37	2.19	2.47	ns	Up	Up
19	gene00666		hypothetical protein	1.03	2.21	2.35	ns	ns	Up
19	gene00699		Pkinase-domain-containing protein	0.94	1.07	1.99	ns	ns	Up
19	gene00647		hypothetical protein	0.39	2.4	4.96	ns	ns	Up
19	gene00667		Pex24p-domain-containing protein	0.66	1.32	1.38	Up	Up	Up
19	gene00903		hypothetical protein	0.48	1.23	1.3	ns	Up	Up
19	gene00762		hypothetical protein	3.65	9.13	9.41	ns	Up	Up
19	gene01064		acyl-CoA dehydrogenase family protein	2.46	4.09	4.18	Up	Up	Up
19	gene01966		cytochrome P450	1.58	1.98	2.71	Up	Up	Up
19	gene02247		5'-nucleotidase-like protein	0.8	1.65	1.85	ns	Up	Up
19	gene02273	lldD	hypothetical protein	2.53	4.32	4.13	Up	Up	Up
19	gene01113		hypothetical protein	5.19	9.5	10.06	Up	Up	Up
19	gene01245		hypothetical protein	1.83	3.62	4.2	Up	Up	Up
19	gene01311		exo-beta 1,3 glucanase	4.76	8.49	9.07	Up	Up	Up
19	gene01371		GDSL lipase/acylhydrolase family protein	1.25	1.76	2.18	ns	Up	Up
19	gene01432		MFS general substrate transporter	0.88	2.75	3.27	ns	Up	Up
19	gene01711		hypothetical protein	2.19	3.75	3.66	Up	Up	Up
19	gene01804	serA	phosphoglycerate dehydrogenase	1.62	3.13	2.88	Up	Up	Up
19	gene01808		PEBP-like protein	2.06	4.15	4.98	Up	Up	Up
19	gene02504		alcohol oxidase	3.72	6.43	6.58	Up	Up	Up
19	gene01239		DNAJ domain-containing protein	1.07	1.15	1.71	ns	ns	Up
19	gene01374		peroxisomal multifunctional enzyme type 2	2.05	3.04	3.31	Up	Up	Up
19	gene01787	manB	glycoside hydrolase	0.89	3.06	3.72	ns	Up	Up
19	gene02398		MFS general substrate transporter	3.08	6.56	7.43	Up	Up	Up
19	gene02638		lipase 3 precursor	3.59	5.99	5.98	Up	Up	Up
19	gene02981		hypothetical protein	1.33	2.24	2.72	ns	Up	Up
19	gene02145	lacZ	beta-galactosidase	2.51	6.04	6.76	ns	Up	Up
19	gene02506		hypothetical protein	0.43	1.64	2.11	ns	ns	Up
19	gene02589		dipeptidyl-peptidase-like protein V precursor	0.49	1.9	2.36	ns	Up	Up
19	gene00884		trypsin precursor	0.98	3.38	3.98	ns	Up	Up
19	gene01108		hypothetical protein	0.74	2.17	2.75	ns	ns	Up
19	gene01120		peptidyl-prolyl cis-trans isomerase	1.31	1.96	2.32	ns	Up	Up
19	gene01736		acetyltransferase	1.73	2.52	2.75	Up	Up	Up
19	gene01710		hypothetical protein	1.41	2.07	2.3	ns	Up	Up
19	gene01913		pantothenate transporter liz1	2.9	5.19	5.5	ns	Up	Up
19	gene02489		cytochrome P450	2.27	3.8	4.23	Up	Up	Up
19	gene02588		hypothetical protein	2.33	2.08	3.54	Up	ns	Up
19	gene02725		NADH-ubiquinone oxidoreductase B18 subunit family protein	0.94	1.31	1.58	ns	ns	Up
19	gene02505		hypothetical protein	1.62	3.92	4.64	ns	Up	Up
19	gene02598		hypothetical protein	1.72	3.57	3.73	ns	Up	Up
19	gene00878		kinase domain-containing protein	1.28	2.63	2.67	ns	Up	Up
19	gene01002		hypothetical protein	1.56	1.48	3.5	ns	ns	Up
19	gene01169		pectin methylesterase	1.77	3.45	4.15	Up	Up	Up
19	gene01467		hypothetical protein	0.79	1.53	1.55	ns	ns	Up
19	gene01587	xynA	xylanase	2.59	4.13	4.34	ns	ns	Up
19	gene01751		Dehydroquinate synthase-like protein	2.35	4.33	4.48	Up	Up	Up
19	gene01995		class II aldolase/adducin domain-containing protein	2.25	4.94	4.81	Up	Up	Up
19	gene02265	nadE	putative glutamine-dependent NAD(+) synthetase	1.51	2.15	2.56	Up	Up	Up
19	gene02328		delta-delta-dienoyl-CoA isomeras-like protein	0.95	2.52	2.96	ns	Up	Up
19	gene02756		phospholipase D/nuclease	3.77	5.63	6.1	Up	Up	Up
19	gene02773		DUF1749-domain-containing protein	1.1	1.98	2.64	ns	Up	Up
19	gene01201	clpP	hypothetical protein	0.69	2.14	2.43	ns	Up	Up
19	gene01322		quinate permease	0.77	1.81	1.73	ns	Up	Up
19	gene01480		hypothetical protein	0.62	1.26	1.56	ns	ns	Up
19	gene01551		six-hairpin glycosidase	2.61	5.39	5.87	Up	Up	Up
19	gene01860	BIP	heat shock protein 70	1.03	1.63	2.3	ns	Up	Up
19	gene02196		NAD dependent epimerase/dehydratase family protein-like protein	3.27	5.19	5.42	Up	Up	Up
19	gene02404		hypothetical protein	0.59	1.55	1.9	ns	Up	Up
19	gene00919	P4HB	protein disulfide isomerase	0.5	1.19	1.62	ns	ns	Up
19	gene01672	amiE	amidase	0.43	1.08	1.16	Down	Down	Down
19	gene01755		Pkinase-domain-containing protein	1.11	2.22	1.97	ns	Up	Up
19	gene01833		haloacid dehalogenase	0.88	1.24	1.63	ns	ns	Up
19	gene01051		hypothetical protein	1.31	2.71	3.22	ns	ns	Up
19	gene01225		DnaJ-domain-containing protein	2.29	4.06	4.79	ns	Up	Up
19	gene01369		MFS general substrate transporter	1.97	3.76	5.58	Up	Up	Up
19	gene01588		hypothetical protein	3.32	6.54	6.89	ns	Up	Up
19	gene01730		elongation factor tu gtp binding domain-containing protein	1.04	1.74	2.05	ns	Up	Up
19	gene02086		alpha/beta-hydrolase	2.89	4.92	5.1	Up	Up	Up
19	gene02231		hypothetical protein	1.35	1.45	2.24	ns	ns	Up
19	gene02241		hypothetical protein	1.48	2.72	2.87	ns	Up	Up
19	gene02473		general substrate transporter	1.11	3.17	3.56	ns	Up	Up
19	gene02523		glycoside hydrolase family 78 protein	1.58	2.76	3.38	ns	Up	Up
19	gene03025	UBA1	hypothetical protein	1.16	2.05	2.03	ns	Up	Up
19	gene02805		hypothetical protein	2.33	4.42	4.78	ns	Up	Up
19	gene02933		phosphoglycerate mutase family protein	0.52	1.27	1.64	ns	ns	Up
19	gene01006		mannitol 1-phosphate dehydrogenase	2.03	3.99	3.55	Up	Up	Up
19	gene01045		lactose permease	0.46	0.94	1.63	ns	ns	Up
19	gene01376		oxidoreductase-like protein	1.43	3.26	3.35	ns	Up	Up
19	gene01040	RPS18	40s ribosomal protein s18	0.9	1.52	1.64	ns	ns	Up
19	gene01621		hypothetical protein	2.74	3.74	4.32	Up	Up	Up
19	gene01818		cytochrome P450	0.67	1.07	1.55	ns	ns	Up
19	gene01907		choline dehydrogenase	1.19	2.29	2.14	ns	Up	Up
19	gene02648		hypothetical protein	1.39	1.89	2.19	ns	Up	Up
19	gene01598		hypothetical protein	1.34	2.16	2.26	ns	Up	Up
19	gene02885		hypothetical protein	0.51	1.42	1.59	ns	ns	Up
19	gene01713		hypothetical protein	1.09	1.22	1.76	ns	ns	Up
19	gene01819		FAD-binding domain-containing protein	0.4	1.26	1.5	ns	Up	Up
19	gene00830		hypothetical protein	0.43	0.79	1.07	ns	ns	Up
19	gene01031		hypothetical protein	1.04	1.63	1.69	ns	Up	Up
19	gene01679		FAD/NAD(P)-binding domain-containing protein	2.54	5.86	5.66	Up	Up	Up
19	gene01841		alpha/beta-hydrolase	1.47	2.54	2.63	ns	Up	Up
19	gene01928		DUF1768-domain-containing protein	2.09	2.79	3.47	ns	Up	Up
19	gene01992		3-ketoacyl-CoA thiolase B	2.12	3.28	3.47	Up	Up	Up
19	gene02005		hypothetical protein	-0.16	0.69	1.61	ns	ns	Up
19	gene02232		hypothetical protein	0.31	1.37	1.9	ns	ns	Up
19	gene02451		FAD binding domain-containing protein	2.51	3.79	4.07	Up	Up	Up
19	gene00834		alpha/beta-hydrolase	1.66	2.56	2.71	ns	Up	Up
19	gene00889		GroES-like protein	2.73	5.1	5.92	Up	Up	Up
19	gene01313		hypothetical protein	1.83	3.87	3.72	ns	Up	Up
19	gene01664	afcA	alpha-fucosidase	2.27	3.79	4.7	Up	Up	Up
19	gene02022		general substrate transporter	1.34	2.87	3.16	Up	Up	Up
19	gene02443		hypothetical protein	2.26	3.89	3.89	Up	Up	Up
19	gene02551		hypothetical protein	2.97	5.65	6.87	Up	Up	Up
19	gene02738	ERV41	DUF1692-domain-containing protein	0.99	1.32	1.62	ns	ns	Up
19	gene03712		inosine monophosphate dehydrogenase	2.67	4.72	4.92	Up	Up	Up
19	gene04119		thioredoxin-like protein	3.33	7.15	7.17	Up	Up	Up
19	gene04171		hypothetical protein	2.05	3.44	4.21	ns	Up	Up
19	gene04460		cytochrome P450 67	0.19	1.37	2.26	ns	ns	Up
19	gene05215		hypothetical protein	2.25	4.56	5.61	Up	Up	Up
19	gene03557		hypothetical protein	0.92	1.53	1.59	ns	ns	Up
19	gene03657		hypothetical protein	1.97	4.65	5.56	ns	Up	Up
19	gene04181		hypothetical protein	0.74	1.95	2.12	ns	ns	Up
19	gene04192	ggt	acylase ACY 1	1.4	2.93	3.23	Up	Up	Up
19	gene04454		HET-domain-containing protein	1.15	1.49	2.2	ns	Up	Up
19	gene04589		Cullin-domain-containing protein	1.29	3.25	3.5	ns	Up	Up
19	gene05267		alpha/beta-hydrolase	0.28	1.06	1.77	ns	ns	Up
19	gene03744		hypothetical protein	1.57	3.79	4.12	ns	Up	Up
19	gene03745	abfA	glycoside hydrolase	3.81	6.3	6.72	Up	Up	Up
19	gene04870		beta-Ala-His dipeptidase	0.66	1.73	1.92	ns	Up	Up
19	gene04885		integral membrane protein	1.01	2.26	2.95	ns	Up	Up
19	gene05001		succinate-semialdehyde dehydrogenase	1.42	2.66	2.66	ns	Up	Up
19	gene05139		cellobiose dehydrogenase-like protein	1.35	2.85	2.66	Up	Up	Up
19	gene05169		P-loop containing nucleoside triphosphate hydrolase protein	0.86	1.41	1.47	ns	ns	Up
19	gene03367		D-mandelate dehydrogenase-like protein	1.26	1.75	2.42	ns	Up	Up
19	gene03481		hypothetical protein	1.69	3	3.29	ns	ns	Up
19	gene03743		amidohydrolase family protein	2.35	3.66	3.9	Up	Up	Up
19	gene03799	abnA	endo-1,5-alpha-L-arabinosidase	1.92	3.49	3.67	Up	Up	Up
19	gene03945		lipase 3 precursor	1.23	1.75	2.23	Down	ns	ns
19	gene03949	6GAL	hypothetical protein	4.35	6.88	7.63	Up	Up	Up
19	gene04075		hypothetical protein	0.46	1.84	2.26	ns	ns	Up
19	gene04113		hypothetical protein	2.87	6.67	6.29	Up	Up	Up
19	gene04644		eukaryotic translation initiation factor-like protein 4E type 3-A	1.23	1.94	2.36	ns	Up	Up
19	gene04869	GYG2	nucleotide-diphospho-sugar transferase	0.77	1.4	1.57	ns	ns	Up
19	gene04998		aldo/keto reductase	0.54	1.14	1.61	ns	ns	Up
19	gene02849		BNR/Asp-box repeat domain-containing protein	1.02	2.74	3.02	ns	Up	Up
19	gene03082		hypothetical protein	1.01	1.2	1.75	ns	ns	Up
19	gene03257		glycoside hydrolase	0.73	1.75	2	ns	ns	Up
19	gene03381		hypothetical protein	2.84	3.96	4.69	Up	Up	Up
19	gene03436		hypothetical protein	1.07	2.54	2.4	ns	Up	Up
19	gene03669		hypothetical protein	0.56	1.14	1.43	ns	Up	Up
19	gene03701		general substrate transporter	5.01	9.29	9.71	Up	Up	Up
19	gene03832	dgoD	mandelate racemase/muconate lactonizing protein-like protein	0.48	2.17	2.81	ns	Up	Up
19	gene03982		hypothetical protein	1.35	2.22	2.97	ns	ns	Up
19	gene04167	MSC2	cation efflux protein	1.44	1.73	2.23	Up	Up	Up
19	gene04179		hypothetical protein	1.19	1.75	1.93	ns	Up	Up
19	gene03632		hypothetical protein	1.17	2.99	3.79	ns	Up	Up
19	gene03783		hypothetical protein	1.56	3.25	4.19	ns	Up	Up
19	gene03952		Zn-dependent exopeptidase	6.07	10.29	10.4	ns	Up	Up
19	gene04194		MFS general substrate transporter	3.07	6.11	5.46	Up	Up	Up
19	gene04327		thioredoxin-like protein	1.09	1.63	1.82	ns	Up	Up
19	gene04633		Apc13p-domain-containing protein	1.03	1.81	3.13	Up	Up	Up
19	gene03392		hypothetical protein	0.46	1.41	1.71	ns	ns	Up
19	gene03739		acetylxylan esteras-like protein 1 precursor	3.25	5.89	6.21	Up	Up	Up
19	gene03880		cyclopentanone 1,2-monooxygenase	0.72	2.27	2.66	ns	Up	Up
19	gene04348		hypothetical protein	0.55	1.51	1.63	ns	ns	Up
19	gene04618		hypothetical protein	2.29	3.3	5.95	ns	ns	Up
19	gene05325		hypothetical protein	1.97	3.32	3.27	Up	Up	Up
19	gene05350	cbhA	cellulase	1.16	1.57	2.79	ns	ns	Up
19	gene02892	CDCA1	kinetochore protein nuf2	2.21	3.52	4.18	Up	Up	Up
19	gene03116		hypothetical protein	1.35	5.44	7.48	ns	Up	Up
19	gene03610		Nebb8-like ubiquitin protein	1.29	1.7	2.04	ns	Up	Up
19	gene04759		hypothetical protein	4.82	11.47	12.55	Up	Up	Up
19	gene05470		O-methyltransferase	0.85	1.54	1.85	ns	Up	Up
19	gene02937		hypothetical protein	0.36	1.46	2.04	ns	ns	Up
19	gene03838		glycosyl hydrolase family 43 protein	0.75	1.94	2.22	ns	Up	Up
19	gene03896	CSN5	Mov34-domain-containing protein	1.6	1.79	2.7	ns	ns	Up
19	gene03951		hypothetical protein	2.49	5.06	6.45	ns	Up	Up
19	gene04008		cytochrome P450	4.01	7.85	7.2	ns	Up	Up
19	gene02992		exoglucanase-like protein 1 precursor	1.99	3.16	3.7	ns	Up	Up
19	gene03100		hypothetical protein	1.53	3.41	3.25	Up	Up	Up
19	gene03106	qor	NAD(P)-binding protein	4.72	8.1	8.96	Up	Up	ns
19	gene04129		hypothetical protein	0.77	1.53	2.76	ns	ns	Up
19	gene04150		cellobiose dehydrogenase	2.63	3.97	4.54	Up	Up	Up
19	gene04884		PLP-dependent transferase	1.62	3.15	3.35	Up	Up	Up
19	gene03384		hypothetical protein	2.37	4.68	7.04	ns	Up	Up
19	gene04031		hypothetical protein	1.11	1.57	1.77	ns	Up	Up
19	gene04368	abnA	endo-1,5-alpha-L-arabinosidase	2.8	5.74	6.47	Up	Up	Up
19	gene03406	PCP1	hypothetical protein	1.02	1.44	2.01	ns	ns	Up
19	gene03496	mcr	CoA-transferase family III	1.29	2.88	3.01	ns	Up	Up
19	gene03740	galA	alpha-galactosidase precursor	1.71	2.48	2.84	ns	Up	Up
19	gene03786		GroES-like protein	2.36	4.93	4.91	Up	Up	Up
19	gene04103		hypothetical protein	3.26	4.1	5.31	Up	Up	Up
19	gene04145	cysS	cysteinyl-tRNA synthetase	1.24	1.81	2.01	ns	Up	Up
19	gene05108	pnl1	pectin lyase-like protein	3.8	4.48	6.07	Up	Up	Up
19	gene05142		MFS general substrate transporter	0.03	0.6	1.53	ns	ns	Up
19	gene03285	adhP	GroES-like protein	3.04	4.51	4.9	Up	Up	Up
19	gene03301		glycoside hydrolase	2.07	3.55	3.74	Up	Up	Up
19	gene03349		hypothetical protein	1.46	3.12	3.35	ns	Up	Up
19	gene03809		hypothetical protein	1.76	3.28	3.15	Up	Up	Up
19	gene03815		signal peptidase 22 kDa subunit	1.1	2.38	2.5	ns	Up	Up
19	gene04462		naphthalene 1,2-dioxygenase subunit alpha	3.53	5.37	5.81	Up	ns	Up
19	gene04862		hypothetical protein	0.67	2.16	2.9	ns	ns	Up
19	gene04936		hypothetical protein	1.25	2.11	2.35	ns	Up	Up
19	gene05340		SET domain-containing protein	1.69	2.72	2.97	Up	Up	Up
19	gene03542		hypothetical protein	1.16	2.55	2.91	ns	Up	Up
19	gene03665		transcriptional regulator	1.75	3.24	3.48	ns	Up	Up
19	gene04328		HET-domain-containing protein	1.71	4.37	4.64	ns	Up	Up
19	gene04754		UAA transporter	0.83	2.22	2.63	ns	Up	Up
19	gene03176	pel	pectate lyase-like protein	1.58	4.7	6.42	ns	Up	Up
19	gene03450		Zn-dependent exopeptidase	2.71	4.34	4.59	Up	Up	Up
19	gene03807		NADP-dependent mannitol dehydrogenase	1.1	1.73	2.02	ns	Up	Up
19	gene04122		exoglucanase-like protein 1 precursor	0.89	2.93	4.1	ns	Up	Up
19	gene04219		hypothetical protein	2.17	3.68	4.35	ns	Up	Up
19	gene04672		PLC-like phosphodiesterase	1.53	2.57	2.52	Up	Up	Up
19	gene04816		hypothetical protein	1.3	2.26	3.05	ns	Up	Up
19	gene05000		oxidoreductase ucpA	2.91	5.32	5.15	Up	Up	Up
19	gene05140		ClpP/crotonase	1.48	3.53	3.35	Up	Up	Up
19	gene05437		D-isomer-specific 2-hydroxyacid dehydrogenase-like protein	0.88	1.35	1.65	ns	ns	Up
19	gene03790		endosomal cargo receptor	1.26	1.92	2.19	ns	Up	Up
19	gene03840		PLP-dependent transferase	1.84	3.95	4.4	ns	Up	Up
19	gene03959		methyltransferase	0.59	1.62	1.67	ns	Up	Up
19	gene04064		tyrosinase central domain-containing protein	0.29	1.57	3.11	ns	ns	Up
19	gene04324	add	Metallo-dependent hydrolase	1.45	2.23	2.53	Up	Up	Up
19	gene04457		hypothetical protein	1.21	1.28	2.38	ns	ns	Up
19	gene04648		S-adenosyl-L-methionine-dependent methyltransferase	0.53	1.54	1.68	ns	ns	Up
19	gene04696		NAD(P)-binding protein	2.75	5.3	4.8	ns	Up	Up
[truncated: 246 more rows]
